# Supplementary material for: Targeting CIC::DUX4 sarcoma with Minnelide in a dual recombinase–initiated genetically engineered mouse model
Source: J Clin Invest. 2026 Jun 16;136(14):e202218. doi: 10.1172/JCI202218 (PMC13367964; doi:10.1172/JCI202218)
Supplement: Supplemental table 1 [file jci-136-202218-s277.xlsx]

## Sheet: Sheet1
Primer sequences for genotyping
WT PCR
Forward Primer	﻿GGGAGTGTTGCAATACCTTTCT
Reverse Primer	CAGATGACTACCTATCCTCCCATT
dFLEx CDS allele PCR
Forward Primer	﻿CACTGCATTCTAGTTGTGGTTTGTCC
Reverse Primer	CAAGATGAGAAGACGCTCCAGC
Primer sequences for PCR across LoxP site
Primer 1F	AGAGCCTCTGCTAACCATGT
Primer 1R	ATCCGGTACGTCATAGGGGT
Primer sequences for PCR across LoxP + FRT site
Primer 2F	TCTTTCCCTCCAAGGTGAGT
Primer 2R	ATGCCTGTGGGGTTAGAAACAT
