# Supplementary material for: Targeting CIC::DUX4 sarcoma with Minnelide in a dual recombinase–initiated genetically engineered mouse model
Source: J Clin Invest. 2026 Jun 16;136(14):e202218. doi: 10.1172/JCI202218 (PMC13367964; doi:10.1172/JCI202218)
Supplement: Supplemental table 2 [file jci-136-202218-s278.xlsx]

## Sheet: Sheet1
Mouse ID	Genotype	Sex	DOB	E.P. Date	DOE	Date tumor found	Age at E.P (weeks)	Age at Tumor induction (weeks)	Tumor latency (Weeks)	Age at Tumor endpoint (weeks)	Time to tumor endpoint (weeks)
170002	+/+	F	2024-10-15	2025-03-21		N/A	22.4286	No tumor	N/A
170017	+/-	M	2024-11-10	2024-12-27		2025-03-10	6.71429	17.1429	10.4286
170018	+/-	M	2024-11-10	2024-12-27		N/A	6.71429	No tumor	N/A
170019	+/-	F	2024-11-10	2024-12-27		2025-02-21	6.71429	14.7143	8
170020	+/-	F	2024-11-10	2024-12-27		2025-02-19	6.71429	14.4286	7.71429
170024	+/-	M	2024-11-10	2024-12-27		2025-02-10	6.71429	13.1429	6.42857
170025	+/-	M	2024-11-10	2024-12-27		2025-02-17	6.71429	14.1429	7.42857
170026	+/+	M	2024-11-10	2025-03-21		2025-05-11	18.7143	26	7.28571
170027	+/-	M	2024-11-10	2024-12-27		2025-03-28	6.71429	19.7143	13
170030	+/-	F	2024-11-10	2024-12-27		2025-02-19	6.71429	14.4286	7.71429
170050	+/-	F	2024-11-23	2025-03-21		2025-05-07	16.8571	23.5714	6.71429
170051	+/-	F	2024-11-23	2025-03-21	2025-05-15	2025-04-30	16.8571	22.5714	5.71429	24.7143	7.85714
170052	+/-	F	2024-11-23	2025-03-21		2025-04-30	16.8571	22.5714	5.71429
170053	+/-	F	2024-11-23	2025-03-21	2025-06-23	2025-06-03	16.8571	27.4286	10.5714	30.2857	13.4286
170059	+/-	F	2024-11-23	2025-03-21	2025-05-19	2025-04-21	16.8571	21.2857	4.42857	25.2857	8.42857
170063	+/-	F	2024-11-23	2025-03-21		2025-05-04	16.8571	23.1429	6.28571
170088	+/-	M	2024-12-01	2025-03-21	2025-05-17	2025-05-03	15.7143	21.8571	6.14286	23.8571	8.14286
170092	+/-	M	2024-12-01	2025-03-21		2025-04-30	15.7143	21.4286	5.71429
170110	+/-	M	2025-01-05	2025-03-21		2025-04-21	10.7143	15.1429	4.42857
170112	+/-	F	2025-01-05	2025-03-21	2025-06-29	2025-06-09	10.7143	22.1429	11.4286	25	14.2857
170113	+/-	F	2025-01-05	2025-03-21		2025-05-02	10.7143	16.7143	6
170115	+/-	M	2025-01-05	2025-03-21		2025-05-02	10.7143	16.7143	6
170116	+/-	M	2025-01-05	2025-03-21	2025-06-21	2025-06-03	10.7143	21.2857	10.5714	23.8571	13.1429
170117	+/-	M	2025-01-11	2025-06-03		N/A	20.4286	No tumor	N/A
170203	+/-	M	2025-03-23	2025-05-07	2025-07-20	2025-07-02	6.42857	14.4286	8	17	10.5714
170204	+/-	M	2025-03-23	2025-05-07		2025-06-21	6.42857	12.8571	6.42857
170205	+/+	M	2025-03-23	2025-05-07		N/A	6.42857	No tumor	N/A
170206	+/-	M	2025-03-23	2025-05-07		2025-06-21	6.42857	12.8571	6.42857
170207	+/-	M	2025-03-23	2025-05-07		2025-06-21	6.42857	12.8571	6.42857
170227	+/-	M	2025-04-02	2025-06-03		2025-07-04	8.85714	13.2857	4.42857
170228	+/-	M	2025-04-02	2025-06-03		2025-07-08	8.85714	13.8571	5
170229	+/-	M	2025-04-02	2025-06-03		2025-07-08	8.85714	13.8571	5
170230	+/-	M	2025-04-02	2025-06-03		2025-07-17	8.85714	15.1429	6.28571
170231	+/+	M	2025-04-02	2025-06-03		2025-07-10	8.85714	14.1429	5.28571
170261	+/-	M	2025-04-25	2025-06-03		2025-07-04	5.57143	10	4.42857
170263	+/-	M	2025-04-25	2025-06-03	2025-07-26	2025-07-04	5.57143	10	4.42857	13.1429	7.57143
170264	+/-	M	2025-04-25	2025-06-03	2025-07-31	2025-07-11	5.57143	11	5.42857	13.8571	8.28571
170255	+/-	M	2025-04-25	2025-06-03		2025-07-21	5.57143	12.4286	6.85714
170267	+/-	F	2025-04-25	2025-06-03		2025-07-07	5.57143	10.4286	4.85714
170269	+/-	F	2025-04-25	2025-06-03	2025-08-03	2025-07-14	5.57143	11.4286	5.85714	14.2857	8.71429
170256	+/-	F	2025-04-18	2025-06-03		2025-07-27	6.57143	14.2857	7.71429
170197	+/-	M	2025-03-21	2025-06-03		2025-07-12	10.5714	16.1429	5.57143
170199	+/-	M	2025-03-21	2025-06-03	2025-08-10	2025-07-24	10.5714	17.8571	7.28571	20.2857	9.71429
170212	+/-	M	2025-04-02	2025-06-03		2025-07-04	8.85714	13.2857	4.42857
170220	+/-	M	2025-04-02	2025-06-03		2025-07-29	8.85714	16.8571	8
170221	+/-	M	2025-04-02	2025-06-03	2025-09-02	2025-08-13	8.85714	19	10.1429	21.8571	13
170223	+/-	M	2025-04-02	2025-06-03	2025-08-04	2025-07-15	8.85714	14.8571	6	17.7143	8.85714
170226	+/-	F	2025-04-02	2025-06-03		2025-06-27	8.85714	12.2857	3.42857
170272	+/+	M	2025-04-26	2025-07-15		N/A	11.4286	No tumor	N/A
170273	+/-	M	2025-04-26	2025-07-15		2025-10-09	11.4286	23.7143	12.2857
170274	+/-	M	2025-04-26	2025-07-15		N/A	11.4286	No tumor	N/A
170275	+/-	M	2025-04-26	2025-07-15		2025-08-31	11.4286	18.1429	6.71429
170276	+/-	M	2025-04-26	2025-07-15		2025-08-31	11.4286	18.1429	6.71429
170277	+/+	M	2025-04-26	2025-07-15		2025-08-31	11.4286	18.1429	6.71429
170293	+/-	M	2025-05-16	2025-07-15		2025-08-18	8.57143	13.4286	4.85714
170294	+/-	M	2025-05-16	2025-07-15		2025-08-31	8.57143	15.2857	6.71429
170297	+/+	M	2025-05-16	2025-07-15		2025-10-09	8.57143	20.8571	12.2857
170303	+/-	M	2025-05-16	2025-07-15		2025-08-18	8.57143	13.4286	4.85714
170305	+/-	M	2025-05-16	2025-07-15		2025-10-09	8.57143	20.8571	12.2857
170298	+/-	F	2025-05-16	2025-07-15		2025-08-15	8.57143	13	4.42857
170299	+/-	F	2025-05-16	2025-07-15		2025-10-09	8.57143	20.8571	12.2857
170300	+/-	F	2025-05-16	2025-07-15		2025-08-18	8.57143	13.4286	4.85714
170301	+/+	F	2025-05-16	2025-07-15		2025-10-09	8.57143	20.8571	12.2857
170307	+/-	F	2025-05-16	2025-07-15		2025-09-02	8.57143	15.5714	7
170309	+/-	M	2025-05-12	2025-07-15		2025-08-31	9.14286	15.8571	6.71429
170310	+/-	M	2025-05-12	2025-07-15		2025-08-31	9.14286	15.8571	6.71429
170311	+/-	M	2025-05-12	2025-07-15		2025-08-31	9.14286	15.8571	6.71429
170312	+/-	M	2025-05-12	2025-07-15		2025-10-09	9.14286	21.4286	12.2857
170313	+/-	F	2025-05-12	2025-07-15		2025-08-18	9.14286	14	4.85714
170315	+/-	F	2025-05-12	2025-07-15		2025-10-09	9.14286	21.4286	12.2857
170357	+/-	F	2025-05-31	2025-07-15		2025-10-09	6.42857	18.7143	12.2857
170360	+/-	F	2025-05-31	2025-07-15		2025-10-09	6.42857	18.7143	12.2857
170458	+/-	M	2025-06-19	2025-11-17		2026-01-17	21.5714	30.2857	8.71429
170459	+/-	M	2025-06-19	2025-11-17		N/A	21.5714	No tumor	N/A
170460	+/-	M	2025-06-19	2025-11-17		2025-12-16	21.5714	25.7143	4.14286
170461	+/+	M	2025-06-19	2025-11-17		2026-02-02	21.5714	32.5714	11
170463	+/+	F	2025-06-19	2025-11-17		2026-01-17	21.5714	30.2857	8.71429
170465	+/-	F	2025-06-19	2025-11-17		2025-12-29	21.5714	27.5714	6
170466	+/+	F	2025-06-19	2025-11-17		N/A	21.5714	No tumor	N/A
170467	+/+	F	2025-06-19	2025-11-17		N/A	21.5714	No tumor	N/A
170480	+/-	M	2025-07-02	2025-11-17		2025-12-29	19.7143	25.7143	6
170481	+/+	M	2025-07-02	2025-11-17		2025-12-29	19.7143	25.7143	6
170482	+/+	M	2025-07-02	2025-11-17		2026-02-02	19.7143	30.7143	11
170483	+/-	M	2025-07-02	2025-11-17		2025-12-18	19.7143	24.1429	4.42857
170484	+/-	M	2025-07-02	2025-11-17		N/A	19.7143	No tumor	N/A
170525	+/-	F	2025-07-15	2025-11-17		2025-12-22	17.8571	22.8571	5
170526	+/-	F	2025-07-15	2025-11-17		2026-01-04	17.8571	24.7143	6.85714
170527	+/-	F	2025-07-15	2025-11-17		N/A	17.8571	No tumor	N/A
170528	+/-	F	2025-07-15	2025-11-17		N/A	17.8571	No tumor	N/A
170514	+/-	F	2025-07-14	2025-11-17		2026-01-07	18	25.2857	7.28571
170756	+/-	F	2025-09-30	2025-11-28		2026-01-11	8.42857	14.7143	6.28571
170758	+/-	F	2025-09-30	2025-11-28		N/A	8.42857	No tumor	N/A
170754	+/-	F	2025-09-30	2025-11-28		2026-01-06	8.42857	14	5.57143
170747	+/-	F	2025-09-29	2025-11-28		2026-01-17	8.57143	15.7143	7.14286
170748	+/-	F	2025-09-29	2025-11-28		2026-01-09	8.57143	14.5714	6
170742	+/-	M	2025-09-29	2025-11-28		2026-01-06	8.57143	14.1429	5.57143
170743	+/-	M	2025-09-29	2025-11-28		2026-01-17	8.57143	15.7143	7.14286
170744	+/-	M	2025-09-29	2025-11-28		2026-01-06	8.57143	14.1429	5.57143
170745	+/-	M	2025-09-29	2025-11-28		2026-01-17	8.57143	15.7143	7.14286
170749	+/-	M	2025-09-30	2025-11-28		2026-02-02	8.42857	17.8571	9.42857
170616	+/+	M	2025-08-24	2025-11-28		2026-01-19	13.7143	21.1429	7.42857
170617	+/+	M	2025-08-24	2025-11-28		N/A	13.7143	No tumor	N/A
170618	+/-	M	2025-08-24	2025-11-28		2026-01-17	13.7143	20.8571	7.14286
170619	+/-	M	2025-08-24	2025-11-28		2026-01-25	13.7143	22	8.28571
170620	+/-	M	2025-08-24	2025-11-28		2026-01-06	13.7143	19.2857	5.57143
170593	+/-	M	2025-08-08	2025-11-28		2026-01-09	16	22	6
170594	+/-	M	2025-08-08	2025-11-28		2026-01-06	16	21.5714	5.57143
170595	+/-	M	2025-08-08	2025-11-28		2026-01-06	16	21.5714	5.57143
170596	+/-	M	2025-08-08	2025-11-28		2026-01-10	16	22.1429	6.14286
170574	+/-	M	2025-08-07	2025-11-28		2026-02-19	16.1429	28	11.8571
170600	+/+	F	2025-08-08	2025-11-28		2026-02-24	16	28.5714	12.5714
170576	+/-	F	2025-08-07	2025-11-28		2026-01-06	16.1429	21.7143	5.57143
170553	+/-	F	2025-07-27	2025-11-28		Sacc'ed Malocclusion	17.7143	Sacc'ed Malocclusion	N/A
170554	+/-	F	2025-07-27	2025-11-28		2026-01-25	17.7143	26	8.28571
170753	+/+	F	2025-09-30	2025-11-28		2026-01-09	8.42857	14.4286	6
170755	+/-	F	2025-09-30	2025-11-28		2026-01-17	8.42857	15.5714	7.14286
170757	+/-	F	2025-09-30	2025-11-28		2026-02-19	8.42857	20.2857	11.8571
170764	+/-	F	2025-10-02	2025-11-28		2026-01-09	8.14286	14.1429	6
170766	+/-	F	2025-10-02	2025-11-28		2026-02-02	8.14286	17.5714	9.42857
