# Supplementary material for: Targeting CIC::DUX4 sarcoma with Minnelide in a dual recombinase–initiated genetically engineered mouse model
Source: J Clin Invest. 2026 Jun 16;136(14):e202218. doi: 10.1172/JCI202218 (PMC13367964; doi:10.1172/JCI202218)
Supplement: Supplemental table 3 [file jci-136-202218-s279.xlsx]

## Sheet: Sheet1
gene_symbol	detected	mean_dFLEX_expression	baseMean	log2FoldChange	padj
Vgf	TRUE	1.1804e+06	787084	11.3745	2.07894e-146
Etv4	TRUE	105330	71672	4.59604	1.5882e-31
Shc4	TRUE	8682.37	5830.65	6.08911	9.7015e-30
Etv1	TRUE	19589.2	13534.6	3.78062	2.88765e-27
Etv5	TRUE	33533.1	23235.9	3.66585	7.94319e-23
Igf2bp3	TRUE	6702.45	4638.66	3.71648	3.03788e-15
Spred3	TRUE	5957.59	4112.01	3.82311	1.58107e-14
Zic1	TRUE	3466.58	2320.82	6.91741	8.01912e-14
Tgif1	TRUE	446.096	915.663	-2.05461	1.18242e-12
Shc3	TRUE	3793.57	2547.1	6.14042	2.52058e-12
Fuz	TRUE	296.975	220.786	2.11843	8.62275e-11
Id1	TRUE	11794.2	8133.15	3.8631	5.85015e-10
Ggn	TRUE	723.999	500.561	3.74543	1.24226e-09
Dusp6	TRUE	13710.9	10962.4	1.3267	2.01163e-07
Fam98c	TRUE	506.363	364.944	2.63212	3.51169e-07
Hexim2	TRUE	837.684	610.409	2.428	4.55018e-07
Hexim1	TRUE	3171.52	2589.32	1.15322	1.59105e-06
Chd3	TRUE	822.535	1959.81	-2.36298	4.51358e-06
Crh	TRUE	56.396	40.169	3.0187	5.91495e-06
Ska2	TRUE	1699.46	1381.16	1.18913	1.91874e-05
Spry4	TRUE	6093.82	4673.84	1.73235	2.91293e-05
Rhebl1	TRUE	1159.3	837.116	2.59116	3.64048e-05
Pfn2	TRUE	1158.21	2093.1	-1.77504	9.19034e-05
Hsd17b12	TRUE	8373.21	6509.75	1.58875	0.000243388
Ppp1r37	TRUE	2667.69	2229.2	0.981866	0.000254608
Lepr	TRUE	577.755	413.94	2.73993	0.000315446
Map3k13	TRUE	708.692	499.258	3.14097	0.0004517
Ets1	TRUE	7297.53	5382.25	2.23323	0.000621519
P2rx2	TRUE	17.2793	11.8506	3.93117	0.000648724
Txndc12	TRUE	4231.67	3432.7	1.20585	0.00169629
Hmgb2	TRUE	16418.9	12996.3	1.41633	0.00351845
Creb3l1	TRUE	2536.5	1904.34	1.98594	0.00452082
Arrdc3	TRUE	1736.18	1395.18	1.28265	0.00493986
Fos	TRUE	1992.64	1564.35	1.49251	0.00529592
Tnpo2	TRUE	1707.63	2202.37	-0.902064	0.00771771
Ubc	TRUE	3628.03	2742.63	1.90168	0.00845546
Zfat	TRUE	103.633	149.377	-1.21169	0.0098545
Rbbp6	TRUE	2985.35	2634.49	0.62698	0.0113231
Dusp4	TRUE	9904.7	7167.88	2.54729	0.0133396
Tob1	TRUE	1745.68	1481.83	0.873597	0.0147437
Exosc8	TRUE	942.891	1146.14	-0.721801	0.0153618
Adamts10	TRUE	1694.47	1476.72	0.700914	0.0155721
Cox20	TRUE	39.7724	30.641	1.62084	0.0167639
Tomm40	TRUE	5516.89	4442.94	1.26589	0.0168335
Hnrnpa1	TRUE	21108	18547.1	0.652743	0.0169328
Camk1g	TRUE	1810.11	1361.13	1.96484	0.0206553
Ddx39b	TRUE	10730.2	9084.15	0.889684	0.0231987
Pde12	TRUE	312.908	467.662	-1.3123	0.0282326
Iqcg	TRUE	154.614	124.147	1.29187	0.0297533
Gars	TRUE	3037.22	3914.15	-0.900061	0.0300208
Zic4	TRUE	175.866	128.016	2.46947	0.0393537
Cdh4	TRUE	326.799	236.649	2.55031	0.0409922
Fam228b	TRUE	77.725	58.3059	2.03289	0.050876
Sf3b3	TRUE	2692.5	3803.93	-1.16222	0.052836
Jmjd1c	TRUE	773.387	1294.87	-1.59529	0.0580955
Fam214a	TRUE	202.568	274.724	-1.0468	0.0602038
Creb3	TRUE	2243.2	1963.93	0.673585	0.0779216
Hnrnpc	TRUE	12385.5	11186.9	0.494524	0.0834255
Nhlrc2	TRUE	606.361	837.605	-1.09982	0.0842176
Mpdu1	TRUE	3988.04	3279.22	1.09908	0.0848699
Fgf1	TRUE	120.488	164.637	-1.07016	0.0904854
Gart	TRUE	877.885	1415.32	-1.50399	0.0947008
Ybx3	TRUE	17559.5	15441.2	0.648286	0.0987311
Gcnt2	TRUE	981.976	832.246	0.883769	0.103313
Pip4k2b	TRUE	4858.71	3792.17	1.55004	0.105659
Trerf1	TRUE	516.463	671.345	-0.923993	0.108217
Tra2b	TRUE	4599.29	4123.78	0.534998	0.128081
Triobp	TRUE	4154.98	3414.16	1.10464	0.145641
Tln1	TRUE	4333.67	6071.49	-1.13936	0.146192
Spag7	TRUE	3880.84	3273.64	0.914434	0.152279
Spred1	TRUE	7096.11	5832.67	1.10192	0.158645
Gabpb2	TRUE	550.156	860.364	-1.42741	0.162025
Zswim4	TRUE	3751.2	3060.89	1.15854	0.165365
Naca	TRUE	25917	21918.9	0.896496	0.167031
Ttc32	TRUE	274.611	235.284	0.809335	0.168176
Acad9	TRUE	503.213	653.942	-0.924452	0.168206
Setdb2	TRUE	112.043	147.785	-0.959975	0.180224
Rbpj	TRUE	2802.36	3874.83	-1.10283	0.182251
Tmem50b	TRUE	759.364	673.151	0.60018	0.188692
Ccdc58	TRUE	1024.49	889.567	0.723306	0.20189
Rps15a	TRUE	38128.4	30987.3	1.19061	0.206612
Cep57	TRUE	804.422	942.2	-0.599007	0.217043
Zfas1	TRUE	9649.91	7572.41	1.49775	0.222632
Klf7	TRUE	730.262	840.794	-0.538005	0.223021
Kif20a	TRUE	384.09	728.127	-1.88163	0.233151
Cetn3	TRUE	2056.6	1799.39	0.677951	0.242144
Taf11	TRUE	942.741	872.787	0.360907	0.264302
Sra1	TRUE	2451.7	2214.94	0.492457	0.282464
Pole	TRUE	436.139	573.381	-0.957582	0.284094
Btf3l4	TRUE	2057.96	1817.12	0.622767	0.28494
Cab39l	TRUE	676.857	766.575	-0.484532	0.286339
Nop58	TRUE	3011.1	3322.65	-0.390342	0.287308
Prr11	TRUE	440.441	623.009	-1.16462	0.294099
Tspan31	TRUE	1998.75	1756.06	0.652667	0.298048
Srsf3	TRUE	18517.4	16164.8	0.692277	0.315397
Poldip3	TRUE	2210.11	2516.03	-0.501053	0.342271
Dlg4	TRUE	2333.77	2075.88	0.581263	0.347427
Sh2d4b	TRUE	10.1111	8.08525	1.44602	0.348683
Znfx1	TRUE	824.596	1015.49	-0.759852	0.350621
Pgap1	TRUE	114.45	148.628	-0.919292	0.357069
N4bp2	TRUE	1006.22	859.173	0.832515	0.359297
Mrps18b	TRUE	189.016	221.89	-0.606474	0.37032
Snx5	TRUE	4574.88	4858.84	-0.246571	0.38232
Timm9	TRUE	562.791	513.735	0.433466	0.388174
Cog4	TRUE	1369.52	1535.02	-0.446526	0.388402
Cntd1	TRUE	22.5075	18.7075	1.10788	0.392693
Zc3h10	TRUE	310.881	286.861	0.376637	0.400358
Fubp1	TRUE	2291.57	2535.16	-0.399207	0.408846
Chek1	TRUE	294.761	340.471	-0.551785	0.416362
Pxmp2	TRUE	104.666	92.6993	0.603436	0.42084
Kdm2a	TRUE	1919.1	2298.09	-0.67083	0.423155
Hivep1	TRUE	1633.88	1366.88	0.972067	0.433215
Agbl5	TRUE	350.338	296.48	0.890383	0.435213
Adh5	TRUE	3001.19	2828.61	0.272112	0.444922
Cdk14	TRUE	944.244	1178.79	-0.802821	0.453254
Fam162a	TRUE	4482.87	4053.41	0.488499	0.454915
Cmss1	TRUE	967.045	862.69	0.563516	0.460585
Cdkn1b	TRUE	2548.99	2331.08	0.427001	0.467169
Oaz2	TRUE	5891.91	5495.93	0.324366	0.467954
Gmpr2	TRUE	114.541	135.611	-0.630233	0.474257
Pxdn	TRUE	2938.67	3669.42	-0.803937	0.483688
Stard3nl	TRUE	2776.81	2456.57	0.61249	0.490044
Magoh	TRUE	3405.74	3053.06	0.536446	0.491172
Rnf139	TRUE	429.049	504.124	-0.608475	0.498435
Eif5a	TRUE	37651.7	42694.2	-0.487281	0.502113
Kntc1	TRUE	341.986	430.492	-0.827553	0.510325
Coa3	TRUE	5200.92	4505.75	0.739431	0.512968
Rpl35a	TRUE	46454.3	40139	0.755963	0.528506
Nedd8	TRUE	7432.03	6622.42	0.570907	0.529143
Chd2	TRUE	1717.57	1534.83	0.554724	0.53598
Secisbp2	TRUE	363.663	390.252	-0.283346	0.536729
Dedd	TRUE	78.2104	88.9292	-0.491227	0.544071
Hspa8	TRUE	34310.1	36815.9	-0.285848	0.54845
Cox7a2	TRUE	6722.72	5942.02	0.617963	0.56088
Wdr74	TRUE	2115.05	1945.67	0.395814	0.568241
Cks2	TRUE	1988.95	1877.26	0.265016	0.568526
Angpt2	TRUE	350.471	320.344	0.432266	0.577032
Rprd2	TRUE	707.401	804.968	-0.498805	0.580104
Rps18	TRUE	91715.8	79496.5	0.736231	0.580517
Dnajb4	TRUE	675.662	757.165	-0.445111	0.592403
Pcnp	TRUE	2476.7	2729.41	-0.385341	0.597682
Smarce1	TRUE	4155.8	3866.39	0.337688	0.601231
Pex19	TRUE	2689.24	2572.16	0.200855	0.601397
Hnrnpul1	TRUE	4821.94	4294.16	0.574291	0.60301
Brd2	TRUE	8908.8	8568.44	0.175884	0.612102
Naa38	TRUE	1299.39	1151.38	0.603372	0.61237
Sec31a	TRUE	3657.88	4052.19	-0.404106	0.633667
Gnl3l	TRUE	918.145	1043.27	-0.494456	0.634906
Ccdc97	TRUE	1033.95	968.601	0.304194	0.636286
Tbccd1	TRUE	306.815	327.464	-0.266033	0.636286
Arid4a	TRUE	862.392	923.498	-0.275822	0.638683
Dclre1a	TRUE	367.795	392.164	-0.261135	0.643428
Cyb5d1	TRUE	153.689	196.801	-0.879124	0.645249
Anp32e	TRUE	4976.37	5300.23	-0.257251	0.645633
Cdkn2c	TRUE	1509.25	1419.67	0.281866	0.64611
Acadvl	TRUE	874.62	995.867	-0.501878	0.646651
Ylpm1	TRUE	1729.5	1846.2	-0.265534	0.651105
Nhsl1	TRUE	743.277	881.988	-0.640955	0.655621
Rab40c	TRUE	1066.82	1006.47	0.268002	0.65634
Eif2ak3	TRUE	593.505	542.517	0.430587	0.664349
Nucks1	TRUE	6648.78	6249.59	0.286768	0.679774
Setd5	TRUE	3607.71	3288.86	0.444494	0.680887
Hipk3	TRUE	2066.11	1899.98	0.398289	0.685872
Snrpb	TRUE	9240.61	8750.78	0.249708	0.686242
Epc2	TRUE	1427.36	1314.97	0.388765	0.691375
Fbxo8	TRUE	393.283	413.851	-0.212421	0.695616
Usf1	TRUE	4473.21	4104.25	0.410172	0.700022
Gtpbp1	TRUE	1647.85	1580.61	0.188504	0.709633
Brd8	TRUE	1599.29	1500.45	0.29582	0.712499
Cdkal1	TRUE	296.452	320.052	-0.306706	0.718143
Camk1	TRUE	2796.36	2986.53	-0.267902	0.720013
Cbfb	TRUE	4038.91	3862.72	0.202179	0.723197
Rpl41	TRUE	117746	104445	0.597021	0.723719
Xpot	TRUE	1727.69	1872.65	-0.323754	0.72508
Hnrnpab	TRUE	7905.39	8625.56	-0.348569	0.733132
Ppp2r5c	TRUE	2637.96	2760.63	-0.188617	0.735726
Setd1a	TRUE	537.509	567.922	-0.222823	0.741724
Nbr1	TRUE	1743.58	1937.48	-0.41523	0.742224
Ypel4	TRUE	94.0923	89.0517	0.270115	0.750117
Rsrc2	TRUE	2112.29	2006.58	0.234539	0.755171
Ybx1	TRUE	26212.1	25523.6	0.118311	0.756486
Fnbp4	TRUE	816.673	873.819	-0.274515	0.764366
Nsrp1	TRUE	1379.21	1321.44	0.194294	0.76991
Mpv17	TRUE	1005.27	956.742	0.225496	0.778438
Ppp2r3c	TRUE	520.27	532.946	-0.106729	0.782509
Myl6	TRUE	26041.8	28551	-0.366313	0.79119
Fam76b	TRUE	668.419	635.603	0.229497	0.793564
Ppp1r10	TRUE	1453.48	1522.26	-0.191132	0.795747
Ddx3x	TRUE	7447.38	7837.04	-0.210331	0.796216
Dnajb11	TRUE	2468.39	2403.91	0.117016	0.796838
Myc	TRUE	2229.21	2333.64	-0.189555	0.820259
Rhoj	TRUE	748.395	723.544	0.153799	0.822511
Mgme1	TRUE	283.745	299.392	-0.221054	0.823612
Atxn7	TRUE	437.83	422.071	0.167849	0.824313
Pde8b	TRUE	42.8584	45.6328	-0.238162	0.829745
Tars	TRUE	2275.57	2359.8	-0.151977	0.832078
Atg13	TRUE	1157.75	1192.97	-0.125551	0.836804
Gabbr1	TRUE	446.921	464.554	-0.161326	0.841981
Gpn1	TRUE	1252.01	1203.41	0.178458	0.842056
Mat2b	TRUE	2011.43	1967.96	0.0957815	0.845889
Rplp1	TRUE	105327	113602	-0.305299	0.848769
Cfdp1	TRUE	3933.56	3861.85	0.0803839	0.851634
Sec24c	TRUE	3192.56	3285.71	-0.121068	0.862309
Actr8	TRUE	922.786	905.96	0.0788601	0.862322
Gpatch4	TRUE	1048.17	1087.35	-0.152571	0.864192
Suox	TRUE	227.034	234.445	-0.136081	0.872722
Gbf1	TRUE	1735.83	1677.32	0.154029	0.872994
Bloc1s2	TRUE	2284.03	2387.54	-0.184121	0.873483
Ccnyl1	TRUE	706.146	736.395	-0.173984	0.876625
Timm22	TRUE	1848.49	1795.74	0.128852	0.884781
Snrnp35	TRUE	444.607	436.544	0.081243	0.886666
Necap1	TRUE	1193.73	1209.89	-0.0564843	0.887235
Gtpbp2	TRUE	1485.97	1458.26	0.0828162	0.893224
Pabpn1	TRUE	1270.51	1233.21	0.133783	0.896437
Cbx5	TRUE	4264.63	4404.56	-0.135458	0.90015
Cep44	TRUE	667.88	652.522	0.10089	0.905576
Hbp1	TRUE	928.888	898.684	0.147908	0.910726
Mast2	TRUE	1919.22	1995.12	-0.16162	0.9188
Pnisr	TRUE	1543.68	1528.8	0.042504	0.918807
Trmt12	TRUE	289.422	291.69	-0.0342864	0.933166
Son	TRUE	7310.54	7363.44	-0.0306799	0.942899
Pgam5	TRUE	1511.35	1501.07	0.0277144	0.94456
Gatad2b	TRUE	2482.18	2515.21	-0.0562673	0.948506
Malat1	TRUE	6647.55	6758.62	-0.0705154	0.948938
Sugt1	TRUE	3058.41	3034.04	0.0343304	0.948996
Rpl24	TRUE	54.4861	53.0097	0.125374	0.949174
Rad51ap1	TRUE	524.222	520.526	0.0284082	0.954816
Vps52	TRUE	1091.88	1084.5	0.0292809	0.957743
Ppil3	TRUE	662.667	655.765	0.0444258	0.963794
Nif3l1	TRUE	719.863	715.01	0.0262065	0.966812
Skida1	TRUE	70.2342	70.067	0.0170933	0.982287
Alg5	TRUE	1507.84	1504.99	0.00691765	0.992437
Harbi1	TRUE	240.996	240.936	-0.00351964	0.995816
Lrcol1	FALSE	0.998137	2.78876	-2.72468	NA
Rnu12	TRUE	1.44526	1.63913	-0.49394	NA
