# Supplementary material for: Targeting CIC::DUX4 sarcoma with Minnelide in a dual recombinase–initiated genetically engineered mouse model
Source: J Clin Invest. 2026 Jun 16;136(14):e202218. doi: 10.1172/JCI202218 (PMC13367964; doi:10.1172/JCI202218)
Supplement: Supporting data values [file jci-136-202218-s280.xlsx]

## Sheet: Fig. 1B
Probability of tumor free survival before and after E.P of pCAG-Cre and pCAG-FLPE
Mouse I.D.	Days	dFLEx CDS	dFLEx (IVE pCAG-Cre, pCAG FLPE)
170017	73		1
170018	133		0
170019	56		1
170020	54		1
170024	45		1
170025	52		1
170027	91		1
170030	54		1
170002	80		0
170029	40		1
170026	51		1
170050	47		1
170051	40		1
170052	40		1
170053	74		1
170059	31		1
170063	44		1
170088	43		1
170092	40		1
170110	31		1
170115	42		1
170116	74		1
170203	60		1
170204	45		1
170205	91		0
170206	45		1
170207	45		1
170226	24		1
170197	39		1
170267	34		1
170112	80		1
170113	42		1
170228	35		1
170230	44		1
170231	37		1
170263	32		1
170264	38		1
170255	48		1
170267	34		1
170269	41		1
170256	54		1
170199	51		1
170220	56		1
170221	64		0
170223	42		1
170117	64		0
170045	161	0
170094	154	0
170097	154	0
170117	112	0
170119	112	0
170054	161	0
170055	161	0
170057	161	0
170058	161	0
170209	113	0
170210	113	0
170338	75	0
170339	75	0
170340	75	0
170342	75	0
170343	75	0
170278	102	0
170279	102	0
170280	102	0
170216	126	0
170217	126	0
170293	82	0
170294	82	0
170297	82	0
170298	82	0
170299	82	0
170300	82	0
170301	82	0
170242	126	0
170243	126	0
170328	81	0
170371	60	0
170372	60	0
170373	60	0
170375	60	0
170376	60	0
170377	60	0
170380	60	0
170329	75	0
170332	75	0
170334	75	0

## Sheet: Fig. 3A
Compound	Kitra-SRS (1nM) Rep 1	Kitra-SRS (1nM) Rep 2	Kitra-SRS (1nM) Rep 3	Kitra-SRS (10nM) Rep 1	Kitra-SRS (10nM) Rep 2	Kitra-SRS (10nM) Rep 3	Kitra-SRS (100nM) Rep 1	Kitra-SRS (100nM) Rep 2	Kitra-SRS (100nM) Rep 3	Kitra-SRS (1000nM) Rep 1	Kitra-SRS (1000nM) Rep 2	Kitra-SRS (1000nM) Rep 3	CDS#2 (1nM) Rep 1	CDS#2 (1nM) Rep 2	CDS#2 (1nM) Rep 3	CDS#2 (10nM) Rep 1	CDS#2 (10nM) Rep 2	CDS#2 (10nM) Rep 3	CDS#2 (100nM) Rep 1	CDS#2 (100nM) Rep 2	CDS#2 (100nM) Rep 3	CDS#2 (1000nM) Rep 1	CDS#2 (1000nM) Rep 2	CDS#2 (1000nM) Rep 3	X1C1 (1nM) Rep 1	X1C1 (1nM) Rep 2	X1C1 (1nM) Rep 3	X1C1 (10nM) Rep 1	X1C1 (10nM) Rep 2	X1C1(10nM) Rep 3	X1C1 (100nM) Rep 1	X1C1 (100nM) Rep 2	X1C1(100nM) Rep 3	X1C1 (1000nM) Rep 1	X1C1 (1000nM) Rep 2	X1C1 (1000nM) Rep 3
(-)-JQ1	-0.0962826	0.0253647	0.0695285	0.947382	0.94986	0.947324	0.974872	0.977	0.974114	0.973706	0.983734	0.983122	0.195166	-0.0751812	-0.142522	-0.012693	-0.00188008	-0.143285	-0.0219788	-0.0487031	-0.135896	0.0104353	0.159254	0.0849679	0.0713607	-0.0396191	-0.0236553	-0.0775177	-0.0627771	0.00634429	0.49915	0.421715	0.477174	0.971783	0.989427	0.983787
(+)-JQ1	-0.274162	0.0212835	0.0471988	0.176309	0.266677	0.200183	0.382348	0.416601	0.338505	0.419749	0.551978	0.528045	0.0365685	-0.197276	-0.177349	0.771722	0.799924	0.619775	0.969704	0.967931	0.974951	0.978202	0.981034	0.980271	0.0303108	-0.018493	-0.0117342	0.55662	0.497533	0.461148	0.964838	0.968446	0.965211	0.974064	0.977713	0.980242
3-Methyladenine	-0.287805	-0.0970405	0.0328565	-0.0567829	0.0266765	-0.133712	0.0799937	0.126723	-0.0627006	0.255629	0.401442	0.305943	0.0581697	-0.113063	-0.167103	0.0096471	0.00937617	-0.0061412	-0.0020525	0.00947469	-0.0565111	0.0187851	0.139426	0.147875	0.0320316	-0.113219	-0.144048	-0.00435356	-0.000766878	0.0191568	0.447651	0.441742	0.504706	0.96347	0.970311	0.977008
8-Bromo-cAMP, sodium salt	-0.0748857	0.0883017	0.0121592	-0.1956	-0.100655	-0.285939	-0.0518564	-0.0295559	-0.245128	-0.017604	0.252422	0.107512	0.184772	-0.0295897	-0.0773979	0.0199674	0.143589	-0.117718	-0.069787	0.0462238	-0.131241	-0.00532839	0.117136	0.0244502	0.137745	0.165713	0.147033	0.0228057	-0.0281749	-0.0752579	0.142597	0.077373	0.0918856	0.966828	0.972281	0.970581
A 196	-0.0727285	0.135556	0.171032	0.923683	0.913771	0.866663	0.964698	0.965194	0.970528	0.96671	0.974901	0.976592	0.134279	-0.0706984	-0.10358	0.0193024	0.0188097	-0.0967823	0.0118639	-0.0108703	-0.0744176	0.0583667	0.183663	0.105756	0.205063	-0.00451942	-0.0535097	0.907493	0.887714	0.895489	0.968756	0.968528	0.970871	0.96291	0.968715	0.962931
A 366	-0.021277	0.135031	0.0114596	-0.248976	-0.15645	-0.387268	0.0352469	-0.0914435	-0.245827	-0.0341909	0.190359	0.00286006	0.129944	-0.0624224	-0.0395159	0.97596	0.978547	0.979384	0.975221	0.978522	0.980443	0.983621	0.987463	0.986847	0.367023	0.124746	0.0696399	-0.0675662	-0.0745115	-0.134469	0.0613677	0.153274	0.0546712	0.794813	0.839387	0.854812
A 485	-0.209214	-0.0324418	0.0559441	-0.198836	-0.106923	-0.256409	-0.0238423	-0.0836602	-0.0422074	0.126956	0.216508	0.224029	0.113392	-0.0879645	-0.133359	-0.0199344	-0.0242941	-0.0722255	0.0282187	-0.0216586	-0.0144664	0.0619628	0.187309	0.10881	0.0678362	-0.0187832	-0.0127087	0.0146994	0.0371317	-0.0457559	0.397272	0.404673	0.330659	0.695526	0.73585	0.65572
A66	0.0628237	0.245397	0.120047	-0.218076	-0.135112	-0.109255	-0.100335	-0.183765	-0.0456764	-0.0322961	0.159605	0.111535	0.230068	0.0436868	-0.0400085	-0.0126437	0.0468888	-0.0748856	0.0580219	0.123392	-0.0721516	0.178245	0.218836	0.17854	0.358378	0.201228	0.150931	0.553033	0.562197	0.573475	0.701849	0.695941	0.677551	0.665734	0.703135	0.674151
Acyclovir	-0.230931	0.123137	0.0258311	-0.214403	-0.256293	-0.426622	-0.0313632	-0.129515	-0.316344	0.00851536	0.177737	0.0648351	0.108318	-0.153285	-0.121832	0.00262734	-0.0558707	0.00711014	-0.00547617	-0.0477179	-0.00394906	0.0870123	0.18721	0.168244	0.192354	0.105569	0.0612848	-0.118008	-0.172202	-0.130862	-0.0308909	-0.0505865	0.0160055	0.652797	0.665609	0.637496
AGI 5198	-0.0747691	0.0810431	0.149111	-0.0482417	-0.0113656	-0.147064	0.078128	0.0191263	-0.0700758	0.227906	0.400276	0.24802	0.137604	-0.00609194	-0.0549347	-0.0398607	0.104057	-0.125403	0.0111003	-0.0473977	-0.0863389	0.0266423	0.214132	0.0876527	-0.0517682	-0.0556452	-0.0600819	0.0296473	0.0295437	0.0325291	0.465771	0.458722	0.463905	0.633184	0.63053	0.649231
AICAR	-0.160561	0.039911	0.131154	-0.239939	-0.18805	-0.131643	-0.173125	-0.167557	-0.0966615	-0.0738654	0.0972511	0.0278716	0.120215	-0.154443	-0.0411169	-0.111364	-0.029368	0.0405341	-0.079861	-0.0811418	-0.0322744	-0.00663382	0.137185	0.141225	0.0951613	-0.115893	-0.0315957	0.452378	0.521334	0.504893	0.588444	0.556744	0.573081	0.593295	0.64299	0.61411
AK 7	-0.439886	-0.00294099	0.0746882	-0.187554	-0.250521	-0.204899	-0.109925	-0.149192	-0.188371	-0.0120944	0.179865	0.0808682	0.0297458	-0.191266	-0.134985	-0.0509938	-0.117718	0.0426277	-0.0624963	-0.0737526	0.0540563	0.121446	0.211693	0.272999	-0.0239041	0.0108639	0.0737863	-0.19028	-0.113302	-0.111892	-0.0816434	-0.0859557	0.0212715	0.543642	0.549405	0.603765
Alexidine dihydrochloride	-0.215831	-0.0288562	0.0538452	-0.321766	-0.100684	-0.298124	-0.113802	-0.149046	-0.312496	-0.0797539	0.172402	0.0801394	0.0696722	-0.177103	-0.166241	-0.023432	-0.0521022	-0.0983094	-0.0654274	-0.0153777	-0.0882847	0.375192	0.503641	0.439059	0.20214	-0.171186	-0.142244	-0.14496	-0.20245	-0.250943	0.0512089	0.102397	-0.0434753	0.579384	0.550214	0.531534
AR-A 014418	-0.205162	0.0327107	0.0408147	-0.243116	-0.287163	-0.148842	-0.222477	-0.220903	-0.0983231	-0.102842	0.103314	0.151443	0.00590323	-0.184	-0.110994	-0.112226	-0.0791714	-0.0876936	-0.125822	-0.0857478	-0.0700333	-0.0537278	0.0783176	0.118712	-0.0395777	-0.201766	-0.13024	-0.09004	-0.263009	-0.215097	-0.169465	-0.106792	-0.181449	0.470477	0.495273	0.512108
Arctigenin	0.0492685	0.15051	0.0980382	-0.359604	-0.316402	-0.150649	-0.298183	-0.326255	-0.169102	-0.100247	-0.00320335	0.0900216	0.193885	0.0387853	-0.00153525	-0.03257	-0.0554519	-0.0134565	-0.0461662	-0.0751319	-0.0985065	-0.0455504	0.160437	0.043539	0.331633	0.129991	-0.00105713	-0.0667784	-0.107517	-0.0425838	0.139508	0.158685	0.250508	0.413505	0.453746	0.519364
AT 7867	-0.266029	0.00353054	0.0843955	-0.418518	-0.194638	-0.317451	0.0784195	0.109232	0.0460327	0.430214	0.451145	0.38264	0.099968	-0.141536	-0.111487	-0.0703782	-0.0850335	-0.014959	-0.113507	-0.0715112	0.0202383	0.216619	0.314329	0.40534	0.148754	0.00827239	-0.071298	-0.175167	-0.139901	-0.103101	0.00483083	0.0206288	0.0325706	0.428868	0.465025	0.459116
Autophinib	-0.169656	0.0521544	-0.0372809	-0.278447	-0.136919	-0.283957	-0.101792	-0.0772761	-0.264192	9.07174e-05	0.181964	0.118356	0.0509529	-0.136216	-0.190724	0.0263467	-0.0102299	-0.0623239	0.0394257	-0.00692938	-0.294912	0.019524	0.102801	0.0837117	0.140855	-0.0387691	-0.211282	-0.0323628	-0.0527427	-0.0113403	0.342165	0.339885	0.324025	0.424493	0.391798	0.454949
AZ 20	-0.0442771	0.0320402	0.18211	-0.238656	-0.156188	-0.301243	-0.00993723	-0.118408	-0.336487	0.0157448	0.136372	0.0151909	0.141914	-0.0154763	0.060879	0.00954858	-0.0348114	-0.00197861	-0.0184319	-0.0429149	-0.0832601	0.0342286	0.13689	0.124082	0.194987	-0.037152	-0.0707797	0.08295	-0.0172698	-0.0378984	0.117635	0.248518	0.0246301	0.373824	0.424286	0.288282
AZ 5704	-0.178284	0.128676	0.0921788	-0.19767	-0.150387	-0.130185	-0.154847	-0.170851	-0.167994	-0.116717	0.109028	0.0710152	0.0408296	-0.132251	-0.193286	-0.0137275	-0.0805507	-0.0305995	-0.0797871	-0.0712403	0.0310759	-0.0467327	0.141619	0.101298	0.130302	-0.0670272	-0.136522	-0.0491767	-0.0540281	-0.0167307	0.181407	0.109985	0.224883	0.298918	0.347017	0.396484
AZD 1480	-0.103541	0.0620366	0.0786236	-0.157237	-0.216764	-0.0469882	-0.0963992	-0.224052	-0.0318005	0.0698783	0.181264	0.257378	0.118146	-0.0852059	-0.116142	-0.0184566	-0.00877669	-0.133605	-0.0251069	0.00193768	-0.137054	0.0199181	0.178466	0.0703865	0.204213	-0.027242	-0.0490316	-0.0314092	-0.136584	-0.197205	0.117366	0.0473942	0.0156116	0.32757	0.395779	0.308932
AZD 2461	-0.252211	0.0595588	0.161325	-0.201751	-0.145111	-0.20933	-0.154089	-0.201809	-0.200293	-0.036727	0.165989	0.0211086	0.0936626	-0.104344	-0.131438	-0.1256	-0.146463	-0.0279887	-0.0988759	-0.141881	-0.0365355	-0.0895409	0.0581943	0.0887364	0.267861	-0.0265371	0.00814799	-0.122051	-0.0841728	-0.0942072	0.0661569	0.0281961	0.138077	0.28171	0.287266	0.395323
Baricitinib	-0.0859631	0.0868733	0.124362	-0.309872	-0.255243	-0.174291	-0.0858757	-0.167499	-0.109779	0.673217	0.63433	0.65765	0.12785	-0.0472745	-0.0866837	-0.0712895	-0.112374	-0.0533583	-0.157226	-0.0909695	-0.0895409	-0.0347621	0.0750417	0.114155	0.0663227	-0.0205662	-0.0410704	-0.0939376	-0.166998	-0.059377	0.139176	0.0993907	0.114484	0.290812	0.343451	0.328296
BAY 299	-0.0375724	0.0873397	0.0931699	-0.259645	-0.0811532	-0.319842	-0.0170792	-0.0350654	-0.262822	0.05574	0.212368	0.110311	0.121003	-0.0641712	-0.142201	-0.0717575	-0.0692698	-0.170798	-0.115354	-0.0701072	-0.166167	0.0588593	0.143663	0.0321596	0.231497	0.0815817	-0.0727493	-0.0853545	-0.0380435	-0.0396191	0.112514	0.229859	0.18798	0.318365	0.322055	0.291848
BAY 598	-0.10462	0.163657	0.0843372	-0.187642	-0.100509	-0.167032	0.0562939	-0.131497	-0.0559376	0.046849	0.0692369	0.113372	0.192038	-0.0703289	-0.0473731	-0.0297375	-0.0161167	-0.0963636	0.00890818	-0.0228655	-0.0525455	0.0472829	0.17423	0.0573569	0.297135	-0.00422916	-0.0319482	-0.14413	-0.124476	-0.141705	-0.0840691	-0.0419826	0.0282997	0.213605	0.182237	0.312954
BAY 6035	-0.272092	-0.0210438	-0.0179246	-0.334709	-0.230261	-0.266029	-0.144061	-0.372926	-0.267516	-0.0866044	0.0758251	0.0104102	0.0498691	-0.171709	-0.141684	-0.145256	-0.160009	-0.0210182	-0.159147	-0.106955	-0.030304	-0.0352301	0.142111	0.0765935	-0.0144916	0.0159641	-0.0605172	-0.0913254	-0.136418	0.00821019	0.0275119	0.0194678	0.0874282	0.153543	0.260916	0.23697
BI 9564	-0.0306053	0.160451	0.0394446	-0.429829	-0.219271	-0.144586	-0.18496	-0.29416	-0.196708	-0.179713	-0.05757	-0.0682101	0.209895	0.0719629	-0.108728	-0.0608461	-0.105132	-0.0808216	-0.137595	-0.11225	-0.0845655	-0.256463	-0.0493682	-0.0395405	0.335054	0.145126	-0.0223699	-0.216009	-0.137081	-0.0876765	0.216196	0.207758	0.117677	0.189224	0.197662	0.229548
Bisindolylmaleimide II	-0.230931	0.0200883	0.0194178	-0.241484	-0.115406	-0.0779757	-0.0603685	-0.0908605	-0.0715333	0.288977	0.353722	0.352672	0.0345488	-0.181241	-0.144295	-0.0338508	-0.00835797	-0.0726196	-0.0541219	-0.00971266	-0.077595	0.0040313	0.167382	0.0844999	0.048721	-0.159099	-0.166749	-0.110772	-0.156673	-0.133785	0.0531785	-0.0265578	0.0273046	0.203446	0.160302	0.221773
BIX 01294	-0.334417	-0.105844	0.148965	-0.282849	-0.214636	-0.216589	-0.365172	-0.265417	-0.185922	-0.236003	-0.0572493	0.111244	0.104328	-0.184591	0.00730718	-0.113556	-0.0107964	-0.0774472	-0.104886	-0.0688018	-0.0756984	0.0162728	0.148047	0.075756	0.0495503	-0.1863	-0.0740554	0.0105529	0.0310571	-0.0966328	0.199527	0.152403	-0.0081061	0.249243	0.225775	0.102729
BIX 02189	-0.203733	-0.000871266	0.0656222	-0.347623	-0.16916	-0.401844	-0.148288	-0.240289	-0.325235	-0.158228	0.132495	-0.109605	0.0897463	-0.134689	-0.110994	-0.0888512	-0.0943932	-0.0727674	-0.0871763	-0.0822256	-0.0913882	0.00149433	0.103539	0.107628	0.0617202	-0.0067585	0.0532614	-0.050006	-0.193556	-0.132748	0.000642916	0.0219764	0.0660532	0.145707	0.232969	0.18006
Bromosporine	-0.195163	0.0710443	0.0681875	-0.333601	-0.295763	-0.390533	-0.155488	-0.228424	-0.366367	0.00571687	0.317545	0.162462	0.074623	-0.143458	-0.160083	-0.0368311	0.0318887	-0.129886	-0.0288754	0.0146225	-0.133334	0.0303123	0.11583	0.00496726	0.0321352	0.0286937	0.0925905	0.00387715	-0.0505865	-0.1812	0.0667581	0.0694118	-0.0544842	0.180557	0.189058	0.182921
BVT 948	-0.120216	-0.0338411	0.107075	-0.210759	-0.206473	-0.352578	0.059588	-0.0668983	-0.0393215	0.705866	0.748019	0.785623	0.219994	-0.0483337	-0.0769546	-0.0787526	-0.0919547	-0.132891	-0.127719	-0.0595899	-0.18799	-0.0543189	0.073687	0.0325044	0.145831	-0.0328397	-0.0611392	0.037339	-0.0218309	-0.109134	0.170855	0.0468344	0.118983	0.197869	0.158436	0.128561
CeMMEC1	-0.218571	0.074076	0.0913334	-0.245886	-0.194113	-0.280867	-0.208339	-0.229299	-0.297279	-0.249908	0.106492	0.00268516	0.0362483	-0.132004	-0.16464	-0.0397868	-0.0352547	-0.0689989	-0.0859202	-0.0209689	-0.094935	0.052012	0.208368	0.11753	0.0424184	0.0905173	-0.0129989	-0.0469791	-0.166335	-0.143654	0.0121908	0.009309	-0.0451961	0.0979187	0.250757	0.127379
Ceramide	-0.120711	0.00414271	0.0672838	-0.369136	-0.155168	-0.456502	-0.209651	-0.26323	-0.273142	-0.188546	0.131591	0.118152	0.147037	0.0367409	-0.0203039	-0.143581	-0.0104023	-0.12262	-0.0685801	-0.0769792	-0.148039	0.147308	0.251989	0.209723	0.168077	-0.0220589	0.0205873	-0.0555622	-0.137496	-0.167288	0.0470832	0.0200068	0.00507962	0.122735	0.191628	0.138761
CGP 53353	-0.119458	0.104043	0.107104	-0.249413	-0.176156	-0.212595	-0.113278	-0.248393	-0.206182	-0.18461	0.175143	0.138354	0.075559	-0.110945	-0.140403	-0.135477	-0.128605	0.0126028	-0.114689	-0.145379	-0.0273975	-0.0113383	0.121397	0.134205	0.12033	0.0959076	0.0748229	-0.0347263	-0.0420241	-0.060227	0.113965	0.0599994	0.0936271	0.116619	0.142306	0.189866
CHIR 99021	-0.292935	-0.0311009	0.01385	-0.442655	-0.349226	-0.271684	-0.192539	-0.220874	-0.157179	0.740847	0.79329	0.749447	0.00824315	-0.191093	-0.132324	-0.0845162	-0.107472	-0.0880384	-0.158113	-0.172941	-0.107201	0.00792295	0.13716	0.114697	-0.0734127	-0.149355	0.0321767	-0.163287	-0.166397	-0.125202	-0.0382715	-0.0278225	0.0705314	0.0285485	0.221856	0.123544
CI 994	-0.164642	0.133806	0.123283	-0.277106	-0.220262	-0.192977	-0.312146	-0.227929	-0.190761	-0.104853	-0.0292644	0.0364129	0.0471597	-0.160576	-0.079861	-0.0113383	-0.0871763	-0.131906	-0.0624717	-0.0490972	-0.126388	-0.0265108	0.113613	-0.0203285	0.0557078	-0.00895612	0.0596055	0.0121701	-0.00655118	-0.0761908	0.157358	0.0916575	0.0879465	-0.0121489	0.182776	0.200709
Ciclopirox	-0.0388842	0.00699951	0.149052	-0.288854	-0.181666	-0.221457	-0.291624	-0.199215	-0.298387	-0.247693	0.0250148	-0.0800454	0.0646229	-0.107004	-0.134467	-0.0729151	-0.0778659	-0.0395651	-0.051511	-0.0118063	0.0340808	0.156126	0.27263	0.346768	0.0433928	-0.108056	-0.10476	-0.183563	-0.163246	-0.129245	-0.058755	-0.0658662	-0.0130818	0.107165	0.108596	0.102998
cis VH 298	-0.180063	0.105821	0.155028	-0.252241	-0.233263	-0.145694	-0.353307	-0.239414	-0.143099	-0.138697	-0.0191198	0.056702	0.122234	-0.114024	-0.143605	-0.0934326	-0.156463	-0.0924473	-0.168187	-0.182941	-0.136216	-0.0370528	0.162432	0.17657	0.268296	0.0042296	-0.00188642	-0.0767921	-0.0777043	-0.0621344	0.0579676	0.0457356	0.0224118	0.108492	0.123171	0.0846293
CP 690550 citrate	-0.227754	0.0347221	0.00621243	-0.322728	-0.105728	-0.34325	-0.0409248	-0.125696	-0.187933	-0.023988	0.198201	0.0964932	0.0326276	-0.169221	-0.108112	0.0417163	0.0617904	0.186693	0.485636	0.452335	0.543272	0.503075	0.677756	0.589553	0.158726	0.0951406	0.0575322	-0.017332	-0.0452376	-0.103931	0.0265997	0.0278851	0.0454246	0.105755	0.0263924	0.120496
CRT 0066854 hydrochloride	-0.137356	0.0895844	0.119668	-0.276494	-0.223964	-0.214811	-0.197058	-0.176564	-0.240114	-0.324069	-0.0190907	-0.0544217	0.176791	-0.0437523	-0.094738	-0.0150822	-0.0113383	-0.0774472	0.0460513	-0.0846394	-0.169	0.0139575	0.150609	0.0609037	0.167164	0.0746571	0.0423355	0.00920534	0.0138908	-0.153584	0.14695	0.136937	0.0609945	0.102729	0.110628	0.0368622
CW 008	0.0038512	-0.042703	0.0487146	-0.42359	-0.350946	-0.357009	-0.20522	-0.302118	-0.4212	0.527112	0.690095	0.722307	0.23226	0.0467656	-0.0521022	-0.0544175	-0.118827	-0.0791467	-0.0892207	-0.0793684	0.0431449	-0.00372739	0.176471	0.14317	0.222789	0.0839451	-0.0425631	-0.100634	-0.114794	-0.0816227	0.134615	0.0845464	-0.00138885	0.0351621	0.110254	0.0902685
Cyclosporin A	-0.126833	0.0203507	0.102294	-0.321999	-0.446095	-0.239997	-0.144586	-0.214519	-0.254019	-0.138872	0.160684	0.016561	0.141766	-0.0189738	0.0191792	-0.0666343	-0.00914615	-0.074861	-0.0781369	-0.0989006	-0.025033	-0.0504765	0.0890566	-0.0132841	-0.0185966	0.0129579	-0.0327153	-0.0162953	-0.0166893	-0.0831776	0.133889	0.0808768	0.0225362	0.119397	0.115686	-0.0111952
Decitabine	-0.123539	0.0732015	0.0646311	-0.384149	-0.300223	-0.526085	-0.194522	-0.193064	-0.333368	0.0789151	0.337397	0.253501	0.127259	-0.058383	-0.0623732	-0.0612155	-0.118704	-0.146733	-0.0634816	-0.100748	-0.193827	-0.0316833	0.156249	0.0681205	0.263217	0.0473942	-0.0228675	-0.0646844	-0.0876972	-0.141228	0.112556	0.00122342	0.0729363	0.0222252	0.115914	0.073579
Dinaciclib	0.0829379	0.140599	0.0983005	-0.354706	-0.316314	-0.418489	-0.447552	-0.327713	-0.387764	-0.254048	0.0891179	0.0167068	0.202703	0.12115	-0.00707717	-0.0377178	-0.091536	-0.0636786	-0.012225	-0.109886	-0.138285	0.0563224	0.131668	0.0527016	0.156135	-0.0141599	-0.0768543	-0.028403	-0.0151343	-0.147572	0.104968	0.107145	0.033317	0.0698472	0.0780779	0.0598542
Dorsomorphin dihydrochloride	-0.251716	0.0576931	0.0722687	-0.27422	-0.159424	-0.209622	-0.209884	-0.247197	-0.165954	-0.0730201	0.100808	0.048394	0.109476	-0.149788	-0.127004	-0.0792945	-0.0966592	-0.130871	-0.0843684	-0.0422252	-0.11794	-0.02023	0.130412	0.111988	0.113737	0.0314925	0.0339597	-0.0620514	0.00284054	-0.0785543	0.108596	0.0868269	0.0418172	0.0494259	0.04671	0.100738
Doxorubicin hydrochloride	-0.194113	0.0631444	0.0529415	-0.416536	-0.280284	-0.335175	-0.259004	-0.30582	-0.118117	-0.210759	0.0407272	0.0340225	0.162407	-0.152891	-0.0841221	-0.080132	-0.111413	0.0137358	-0.114319	-0.116167	-0.0165354	-0.0556983	0.111544	0.158614	0.223556	0.032695	-0.00744267	-0.256188	-0.179624	-0.286748	-0.166894	-0.149956	-0.119418	0.0103456	0.0309327	0.143488
EIDD 1931	-0.134121	-0.0155925	0.10072	-0.272238	-0.113219	-0.362023	-0.239968	-0.230436	-0.296142	-0.0938047	0.21642	0.131358	0.185535	-0.0647624	-0.0539002	-0.119935	-0.082866	-0.192424	-0.0525209	-0.036708	-0.129517	-0.0155748	0.138392	0.0711993	0.103848	0.0270973	-0.0479742	-0.1127	-0.036219	-0.077414	0.0102627	0.0419416	-0.0448229	-0.0268481	0.145976	0.0644361
ent-LP 99	-0.00754685	0.127685	0.0708694	-1.83724	-0.116105	-0.259995	-0.245798	-0.232301	-0.231252	-0.225422	0.117074	0.0805184	0.17455	0.0575539	-0.103433	-0.125428	-0.135083	-0.0552056	-0.112004	-0.0968562	0.0178984	0.00469633	0.185043	0.152432	0.120413	0.0993077	-0.00140958	-0.068354	-0.122092	-0.124476	0.0109054	0.0541321	0.0530955	0.0337109	0.130302	0.0178507
Entecavir	-0.232943	-0.0201984	-0.0887033	-0.329141	-0.288854	-0.36934	-0.297541	-0.342113	-0.379543	-0.183298	0.152055	-0.000521454	0.0485883	-0.17464	-0.190281	-0.102374	-0.120871	-0.15198	-0.0536046	-0.102472	-0.105551	-0.00466336	0.151249	0.0866674	0.0258533	-0.138802	-0.0943316	-0.0302067	-0.0971512	-0.074242	0.0685618	0.0981053	0.0304352	0.0853964	0.0916161	-0.0107184
EPZ 004777	-0.0222681	0.291688	0.032186	-0.417439	-0.234633	-0.30308	-0.271218	-0.345582	-0.343104	-0.286406	0.0552153	0.0228285	0.213861	0.039672	-0.0944178	-0.0943932	-0.0846394	-0.136881	-0.106265	-0.0780876	-0.164369	-0.0117077	0.131224	0.0122087	0.259858	0.190882	-0.0794043	-0.0645808	-0.0886302	-0.0644771	0.0537797	0.0872208	0.0236765	-0.0123562	0.0437038	0.122217
EPZ 015666	-0.322349	0.0882143	0.00189808	-0.164	-0.197378	-0.205162	-0.0654116	-0.0991977	-0.166974	-0.155109	0.0448958	0.0200592	0.0397459	-0.16129	-0.185207	0.0212728	0.00112487	-0.0464371	0.198959	0.195215	0.199328	0.715416	0.789481	0.729973	0.146225	0.0398684	0.0404489	0.0870964	-0.0820788	-0.166729	0.0989553	0.106958	-0.0959487	0.0524736	0.0856037	0.0135384
Etoposide	-0.0676271	0.120251	0.0882434	-0.132692	-0.0229094	-0.243116	0.0553611	-0.0215102	-0.198836	0.080635	0.158731	0.0836959	0.162875	-0.0523731	-0.0104762	-0.136512	-0.105674	-0.0629397	-0.227793	-0.177251	-0.0845901	-0.146931	0.0290069	0.0591056	0.225153	0.116453	0.0479954	-0.0942901	-0.0835301	-0.122196	-0.0119623	0.0950162	-0.0268688	-0.0247126	0.0615543	0.107808
Fasudil hydrochloride	0.00597922	-0.00177495	0.162987	-0.32713	-0.1812	-0.427497	-0.631758	-0.264018	-0.245244	-0.200264	0.121855	0.0757959	0.175289	0.0234403	0.0614702	-0.142103	-0.147325	-0.00192934	-0.21501	-0.202325	-0.0392942	-0.0815852	0.0391055	0.096569	0.148568	-0.0195918	-0.0357422	0.0828256	-0.0410497	-0.0886717	0.000331932	-0.00588775	0.0353487	0.0437453	0.110171	-0.0304347
Favipiravir	-0.0630504	0.0725602	0.117045	-0.484982	-0.287163	-0.142021	-0.295967	-0.302847	-0.232739	-0.176769	0.113488	0.0798479	0.171865	0.00816926	-0.03757	-0.125847	-0.171783	-0.0422252	-0.213458	-0.202227	-0.0925212	-0.101536	0.0811748	0.044672	0.141021	0.00284054	-0.0300823	-0.00568042	-0.034208	-0.0977939	0.128893	0.136025	0.0217898	0.0149689	0.064291	0.0337938
FM19G11	-0.312058	-0.0090044	-0.00227052	-0.575321	-0.286406	-0.223702	-0.474984	-0.412017	-0.387385	-0.344183	-0.0764599	-0.0796082	0.0244994	-0.163556	-0.188138	-0.124615	-0.123088	0.0701895	-0.156684	-0.152694	-0.0329148	-0.0481612	0.106397	0.121323	0.0346853	0.0604969	0.00576378	0.0127713	-0.0191564	-0.104884	0.0661983	0.113675	0.0349755	0.0104907	0.0593981	0.0286315
Furamidine dihydrochloride	-0.156829	-0.0656157	0.128064	-0.387618	-0.315761	-0.280721	-0.288096	-0.284686	-0.279089	-0.332727	0.000265624	0.0537869	0.128441	-0.106832	0.00358794	-0.160995	-0.153088	-0.139492	-0.128925	-0.158335	-0.153211	-0.0156487	0.127505	0.0550662	0.0935234	-0.106315	-0.0982292	-0.00897685	0.00186612	-0.211655	0.089916	0.0887343	-0.0392252	0.00651015	0.0959698	-0.00698656
GF 109203X	-0.0605143	-0.0199943	0.149111	-0.520838	-0.294947	-0.519759	-0.357651	-0.445483	-0.469678	-0.241979	0.0958227	0.00667885	0.178269	-0.0235305	0.0187358	-0.113236	-0.112521	-0.160576	-0.163088	-0.111413	-0.158433	-0.0949104	0.116446	0.0942044	0.145271	-0.0306628	-0.0041877	0.00895655	-0.0427082	-0.0860179	0.0895843	0.0353073	0.00910168	-0.00398038	0.0577603	0.0365097
GN 44028	-0.182832	0.110456	0.108358	-0.323019	-0.2732	-0.304567	-0.292382	-0.234604	-0.373713	-0.0157674	0.17937	0.07909	0.0879482	-0.0857478	-0.148556	0.0903374	0.055411	0.0910024	0.552435	0.568001	0.530981	0.859826	0.86825	0.813471	0.10843	-0.00607434	-0.0222662	-0.0386033	-0.110917	-0.110461	0.0706972	0.0659288	0.0456527	-0.127379	-0.0270761	0.243521
GS 143	-0.164642	0.00542535	0.0326233	-0.380068	-0.245419	-0.180821	-0.310892	-0.23338	-0.214694	-0.139514	0.0871065	0.0531164	0.188368	0.00617417	-0.203384	-0.120871	-0.160059	-0.0867576	-0.172817	-0.165625	-0.160748	-0.0644914	0.1112	0.106914	0.262056	0.00234296	0.0237387	-0.00742193	-0.0474352	-0.107061	0.127566	0.0897916	-0.00783658	0.0255216	0.0364268	0.0221837
GS 441524	-0.0155051	0.151909	0.117336	-0.309581	-0.330045	-0.350188	-0.292207	-0.350625	-0.400823	-0.00401958	0.213039	0.155757	0.147062	0.0381202	-0.0376932	-0.0829891	0.00703625	-0.0734324	-0.0644175	-0.0620284	-0.0836541	0.0126521	0.146471	0.0949434	0.230211	-0.0306628	-0.0575318	-0.00999273	0.0163165	-0.156984	0.049032	0.0892526	0.0339182	0.0460466	0.0391013	-0.00771218
GSK 2830371	-0.119574	0.0554777	0.0478109	-0.346981	-0.181258	-0.149396	-0.19767	-0.26084	-0.173795	-0.308181	0.00455082	0.0403483	0.13083	-0.0992947	0.00910523	-0.121684	0.00646974	-0.185478	-0.130305	-0.128187	-0.192473	0.106421	0.171865	0.138367	0.31822	0.0946222	0.00636502	-0.15489	-0.082141	-0.170999	0.0595225	-0.00339987	0.0211264	-0.0712566	0.171643	-0.0267651
GSK 6853	-0.30171	-0.00550628	0.0395029	-0.217901	-0.235158	-0.110946	-0.193355	-0.19044	-0.0645954	-0.0681518	0.085853	0.17625	0.0476031	-0.183039	-0.150945	-0.107915	-0.129122	-0.128901	-0.0258212	-0.154418	-0.0778413	-0.0620776	0.17253	0.0846477	0.0557907	-0.126425	-0.197392	-0.113654	-0.000829074	-0.0389764	0.179044	-0.0416094	0.0772901	0.0169799	0.0151348	0.0293571
GSK 9311 hydrochloride	-0.190907	0.0196219	-0.0111324	-0.479735	-0.21758	-0.305295	-0.279963	-0.287688	-0.541827	-0.179975	0.144913	0.0945983	0.0806329	-0.118236	-0.134443	-0.0709693	-0.202596	-0.156537	-0.14161	-0.0864867	-0.134714	-0.086733	0.0778004	0.0542287	-0.0839032	-0.11183	-0.177717	-0.099411	-0.0647881	-0.0874485	0.0171873	0.0213752	0.047021	-0.0156734	0.0290046	0.0375463
GSK J4	-0.202363	-0.030547	0.118007	-0.378319	-0.216851	-0.305616	-0.291099	-0.316781	-0.320804	-0.251774	0.125032	-0.00396127	0.100781	-0.0999351	-0.08693	-0.167596	-0.082127	-0.166413	-0.194271	-0.177374	-0.221192	-0.102275	0.0177999	-0.0492943	0.066613	-0.0576355	0.0383342	0.0561432	0.00879069	-0.0498194	0.109363	0.126944	0.0626946	0.0144713	0.0629641	-0.0331092
GSK J5 HCl	-0.206357	-0.0251832	0.043584	-0.3436	-0.341676	-0.292644	0.784865	-0.12864	-0.232651	0.0162695	0.161325	0.118794	0.142998	-0.123728	-0.176931	-0.176315	-0.131315	-0.0492696	-0.154246	-0.169369	-0.0720531	-0.065255	0.105165	0.0618889	0.221628	0.026496	-0.0726664	-0.113633	-0.0829703	-0.0796531	0.0422733	0.0106773	0.120496	-0.000953468	0.0292949	0.0141603
GSK LSD 1 dihydrochloride	-0.414379	0.0480442	0.0975134	-0.476062	-0.330365	-0.162368	-0.225567	-0.325439	-0.254748	-0.164992	-0.0336662	-0.0311883	0.107407	-0.0816837	-0.0585554	-0.182448	-0.187423	-0.0515603	-0.209246	-0.13432	-0.0421513	-0.122743	0.061815	0.123515	0.187399	0.00284054	0.00132708	-0.0963841	-0.116639	-0.103288	-0.00120226	0.0525772	0.0481613	-0.0236346	0.0434343	0.00922607
H 89 dihydrochloride	-0.221107	0.115179	0.0637857	-0.296229	-0.288563	-0.458484	-0.247868	-0.365551	-0.409044	-0.0270489	0.246796	0.179632	0.0708791	-0.160354	-0.133285	-0.178852	-0.144714	-0.0268064	-0.265257	-0.188359	-0.0990484	-0.0950089	0.0522583	0.133909	-0.0633161	-0.0693285	0.0118176	-0.0172076	0.0112164	-0.0658662	0.0664678	0.0696191	-0.0483681	-0.00762926	0.0240496	0.0121493
Heclin	-0.0742152	0.193741	0.17593	-0.345582	-0.167673	-0.352054	-0.15301	-0.262181	-0.249267	-0.0175748	0.232424	0.143281	0.165437	0.00472096	0.0527509	-0.12794	-0.114935	-0.0681121	-0.119319	-0.120329	-0.175354	-0.0376686	0.117579	0.0769383	0.213128	0.0367792	-0.0311396	-0.118733	-0.0881326	-0.0621344	0.012564	-0.0494877	0.0227642	-0.0481816	0.030062	0.0443258
I-BET 151 dihydrochloride	-0.296579	-0.00171665	0.0626488	-0.518506	-0.733349	-0.157325	-0.315819	-0.144877	-0.353978	-0.12109	0.0695285	0.0832003	0.0484898	-0.14427	-0.087201	-0.118162	-0.0283581	-0.142029	-0.080329	-0.171093	-0.208187	0.0104107	0.113663	0.124894	-0.0110501	0.0029442	-0.0316372	-0.0364264	-0.0468132	-0.13534	0.0162128	0.00522475	-0.0156526	0.00362836	0.060414	-0.0410911
I-BRD9	0.0375789	0.169895	0.0715399	-0.231835	-0.151728	-0.276553	0.0561773	-0.0524686	-0.1345	0.0885349	0.275247	0.21986	0.221816	0.0516179	-0.0863143	-0.100058	-0.115132	-0.0672747	-0.161266	-0.186685	-0.0489987	-0.0458952	0.172161	0.155412	0.265518	0.215014	-0.0410704	-0.155036	-0.121076	-0.122818	-0.0775384	0.00547353	-0.019032	-0.0641661	0.0301449	0.053987
iBET-BD2	-0.234808	0.0910128	0.048394	0.670389	0.635845	0.67724	0.856081	0.867275	0.856402	0.884474	0.922808	0.9382	0.169722	-0.0534815	-0.079861	-0.138581	-0.163507	-0.0651318	-0.148729	-0.194616	-0.0758462	-0.108975	0.0491548	0.141003	0.0845671	0.0707387	0.0345816	0.0205873	-0.0307457	-0.0409875	0.163163	0.152071	0.0207739	0.131733	0.0221215	-0.138657
Ibrutinib	-0.07165	0.00836961	0.0982714	-0.261044	-0.295238	-0.315994	-0.270722	-0.27903	-0.319113	-0.0928427	0.089701	0.0670506	0.173047	0.021864	-0.00242196	-0.140945	-0.0709201	-0.146635	-0.110403	-0.116659	-0.165995	-0.0589741	0.0976035	0.0742289	0.29784	-0.0477462	-0.0996183	-0.0808349	-0.0316165	-0.128726	0.0504418	0.0852927	-0.0104903	-0.000849807	0.0360329	-0.0228882
Idasanutlin	-0.139397	-0.0119778	0.115208	-0.31681	-0.102288	-0.266641	-0.129865	-0.127474	-0.138231	-0.038272	0.157477	0.211698	0.152284	-0.0843931	-0.0372006	-0.236734	-0.135329	0.0327015	-0.237522	-0.199763	-0.04991	-0.183187	0.0290069	0.121323	0.0650995	0.04671	-0.0627771	-0.0704895	-0.0424595	-0.0595428	0.0407391	0.0529711	0.0478503	-0.00358646	-0.00603287	0.0211679
iHAP1	-0.229561	0.0113722	0.0579555	-0.304916	-0.237665	-0.122023	-0.304304	-0.263522	-0.148958	-0.164496	0.0270263	0.105851	0.174328	0.00575545	-0.061117	-0.18198	-0.167965	-0.111585	-0.254764	-0.157719	-0.066585	-0.148482	0.0382188	0.0531696	0.211594	-0.00700729	0.02123	-0.132023	-0.157648	-0.0847533	0.0399927	0.102604	0.0124188	-0.0144709	0.0303937	-0.0110293
IOX 1	-0.32608	-0.0682101	0.0147828	-0.325118	-0.297629	-0.351179	-0.236557	-0.281858	-0.298824	0.412986	0.567836	0.672692	0.0261004	-0.159492	-0.16634	-0.148211	0.0337852	-0.146586	-0.116832	-0.130674	-0.215059	-0.0816344	0.135165	0.0311005	0.0657215	-0.0371727	0.0263924	0.00628209	-0.0167929	-0.0892936	0.0898331	0.101982	0.0273875	-0.0117135	0.0518309	-0.050545
IOX 2	-0.366629	-0.0392049	-0.0408373	-0.295996	-0.211983	-0.286464	-0.208427	-0.187729	-0.16298	-0.0903358	0.191875	0.226623	0.028465	-0.153162	-0.161167	-0.153261	-0.177916	-0.202374	-0.236291	-0.215281	-0.158753	-0.277079	-0.0360676	-0.108359	-0.00769145	0.0343328	0.0796743	0.000870971	-0.0518719	-0.0480364	0.0943527	-0.0421277	-0.0607246	0.00192832	-0.0567232	0.0384793
JIB 04	-0.0981191	0.0233241	0.0836959	-0.509527	-0.216035	-0.484166	-0.271276	-0.302293	-0.473118	-0.161668	0.14363	-0.0233467	0.112973	-0.0810926	0.0623569	-0.219714	-0.219148	-0.163679	-0.2307	-0.162694	-0.15395	-0.15799	0.0920123	0.0405833	0.0717546	-0.0156112	-0.0458803	-0.0807312	-0.0121904	-0.0736822	0.0106981	0.00161733	-0.00300596	0.0587762	-0.0263505	-0.0528048
K 03861	-0.22927	0.0793815	-0.0138143	-0.261656	-0.219621	-0.256759	-0.116076	-0.282558	-0.103221	0.799878	0.833314	0.850397	0.091766	-0.1373	-0.145009	-0.110748	-0.117275	-0.032767	0.167604	0.122062	0.18189	0.984138	0.989557	0.990172	0.162272	0.096654	-0.0551683	-0.121449	-0.0334409	-0.0750506	0.0155909	0.0436831	0.0206288	-0.0907241	0.0313474	0.0386037
Kenpaullone	-0.113394	0.12614	0.109349	-0.431199	-0.315148	-0.398141	-0.199186	-0.189566	-0.305937	0.34384	0.487	0.520553	0.203861	0.00149433	-0.0536046	-0.178803	-0.0871763	-0.0916838	-0.0582106	-0.185281	-0.136093	-0.0767575	0.131175	0.115855	0.142576	0.0469173	-0.0377325	-0.0374422	-0.031036	-0.0680431	0.145624	0.0293364	0.0128335	0.0107188	0.014886	-0.0466888
L Moses dihydrochloride	-0.14272	0.0209337	-0.00818817	-0.364647	-0.249967	-0.22478	-0.3285	-0.202042	-0.253348	-0.184785	0.132349	0.10451	0.0620613	-0.110255	-0.174074	-0.160674	-0.154369	-0.169739	-0.139591	-0.18198	-0.297523	-0.145847	0.0521351	-0.0130624	0.129452	-0.0726249	-0.191048	-0.163432	-0.160426	-0.112908	-0.0471657	0.030684	-0.000663216	-0.112638	0.0310157	0.0592115
Lin28 1632	-0.230902	0.0975426	0.111418	-0.303051	-0.288825	-0.20589	-0.27011	-0.477461	-0.259062	-0.11287	0.229684	0.0877478	0.134057	-0.090871	-0.140453	-0.119935	-0.123605	-0.11427	-0.0555012	-0.0451809	-0.150896	-0.0188753	0.127973	0.0382188	0.115873	0.0330682	-0.0245053	-0.0054731	-0.00060102	-0.0387276	0.11268	0.173032	0.0193227	0.0261851	-0.0320104	-0.0205455
LP 99	-0.0506029	0.0785653	0.0958518	-0.133334	-0.167615	-0.103308	0.497232	0.506736	0.542446	0.807516	0.853341	0.85474	0.224476	0.0690072	-0.0437277	-0.034836	-0.115354	-0.104344	-0.143113	-0.111856	-0.215355	-0.0164615	0.262925	0.123663	0.242257	0.150765	-0.0440973	-0.0216028	-0.120164	-0.134448	0.0969443	0.00677966	-0.0790726	-0.0218723	0.00557719	-0.0158392
LW 6	-0.13278	0.0829379	0.124886	-0.418314	-0.250171	-0.416186	-0.338819	-0.29585	-0.3192	0.871065	0.616722	0.412461	0.150806	-0.0299345	-0.0776935	-0.165748	-0.0649594	-0.138605	-0.132916	-0.0303286	-0.186783	-0.0280626	0.166742	0.10248	0.273687	0.0754449	0.0210435	-0.164966	-0.11098	-0.143197	-0.0319067	-0.0210223	-0.0606416	-0.0471242	-0.00406331	0.0170836
Metformin hydrochloride	-0.245419	-0.00544798	0.133748	-0.544625	-0.224897	-0.472885	-0.268186	-0.345699	-0.210059	-0.394672	0.126752	0.026006	0.107357	-0.148876	-0.105403	-0.157226	-0.126684	-0.132177	-0.192399	-0.19033	-0.105699	0.497065	0.115904	0.103638	0.150765	-0.0444705	-0.0197991	-0.0403862	-0.10617	-0.0268066	-0.0306213	0.046171	0.0222045	-0.030186	0.00640648	-0.0136623
Mirin	-0.10357	0.107046	0.0283381	-0.406362	-0.239939	-0.13552	-0.120565	-0.169481	-0.133071	0.40768	0.492976	0.640568	0.0809285	-0.157275	-0.178483	-0.150995	-0.154418	-0.129689	-0.18363	-0.162128	-0.107817	-0.0356242	0.0834654	0.068687	0.222913	0.0544639	0.0715472	-0.00665484	-0.0389764	-0.0583404	0.0534272	0.0554383	0.0225569	-0.00590848	-0.0527841	0.0191154
ML 228	-0.119283	-0.0652076	0.15806	-0.440381	-0.370973	-0.413796	-0.346923	-0.3666	-0.354036	-0.688486	0.078507	-0.00967488	0.0736378	-0.109984	-0.0650333	-0.120871	-0.13427	-0.224542	-0.138088	-0.153532	-0.211759	-0.0331611	0.110756	0.0497706	0.0246509	0.0517272	0.0475393	-0.0544427	-0.0269725	-0.0925071	-0.00116079	0.0433099	-0.0855204	-0.0820995	0.025335	0.00404301
MM 102	-0.159424	0.0143456	0.137946	-0.350829	-0.295821	-0.364938	-0.211779	-0.244457	-0.314186	0.0475194	0.272915	0.245047	0.0462238	-0.139664	0.0338345	-0.129443	-0.130625	-0.172867	-0.146709	-0.116585	-0.183951	-0.0984819	0.0980468	0.0231694	-0.0460876	-0.0721066	0.00856264	-0.0387898	-0.0714846	-0.0388106	-0.00169983	0.0276985	0.0394952	-0.0671516	0.0546297	-0.0519341
MS 275	-0.260519	0.00417186	0.115791	-0.436271	-0.27973	-0.409335	-0.252007	-0.312933	-0.390475	-0.351267	0.0867276	-0.116572	0.0867413	-0.117768	-0.141955	-0.109492	-0.163236	-0.147325	-0.161093	-0.195379	-0.128285	-0.105773	0.090165	0.0775541	-0.0602063	-0.175789	-0.160675	-0.0657003	-0.0916364	-0.0336275	-0.0458803	0.0537382	-0.0800885	-0.0518926	-0.0392667	0.0265582
NI 57	-0.125084	0.112993	0.0968721	-0.424319	-0.318821	-0.260578	-0.286697	-0.355435	-0.267749	-0.272326	0.0589758	0.156982	0.150707	-0.103088	-0.100896	-0.180404	-0.0911665	-0.202153	-0.13496	-0.118851	-0.197522	-0.0664865	0.112924	0.0272088	0.0940625	0.113634	0.0270143	-0.0036072	-0.0927974	-0.0941657	0.0315754	-0.0152173	-0.0457144	-0.000165642	-0.0145331	-0.0550439
Nicotinamide	-0.210205	0.0304952	0.108766	-0.396159	-0.400736	-0.201372	-0.114152	-0.110363	-0.377182	-0.0711544	0.227031	0.171207	0.0746969	-0.209665	-0.144172	-0.174911	-0.191463	-0.156241	-0.168679	-0.176709	-0.124443	-0.139492	0.096101	0.116717	0.103351	-0.102998	-0.126964	-0.183169	-0.175084	-0.0742005	-0.104407	-0.00014491	0.110275	-0.0957206	-0.0186381	0.0171873
NSC 663284	-0.0805119	0.0775741	0.136343	-0.18907	-0.189041	-0.178168	-0.256817	-0.195484	-0.253931	-0.113802	0.10929	0.0892929	0.0959532	-0.0790482	-0.0685801	-0.131857	-0.0904276	-0.109738	-0.122645	-0.134467	-0.0575948	0.433271	0.460513	0.541523	0.0748229	-0.0332958	-0.017332	-0.0759006	-0.0436827	-0.178131	0.036717	0.0918649	0.0110505	-0.0507316	-0.00881099	-0.0380435
Nutlin 3a	-0.0531974	0.113605	0.0721229	-0.37348	-0.200643	-0.235333	-0.0418576	-0.200935	-0.443734	-0.0192947	0.151151	0.153483	0.106963	-0.106758	-0.152891	-0.196044	-0.196956	-0.214443	-0.180034	-0.259912	-0.187694	-0.242399	-0.00939246	-0.0790236	-0.0225979	0.0834061	0.0205044	-0.149085	-0.0835301	-0.0355556	-0.0363642	-0.0655967	0.0361987	-0.150371	0.01047	0.0391635
NVS-CECR2-1	-0.1805	0.0879811	0.0559149	-0.439244	-0.349955	-0.369457	-0.343192	-0.382283	-0.390387	-0.365317	0.128559	-0.0127066	0.142284	-0.0951567	-0.0946148	-0.227399	-0.202103	-0.177202	-0.192103	-0.225897	-0.196364	0.00501653	0.17758	0.180584	0.165423	0.100365	-0.0595843	-0.042729	-0.0245675	-0.0768128	0.0397854	0.0130408	0.0124188	-0.0862045	0.0079614	-0.0248992
OF 1	-0.162076	0.0997289	0.28443	-0.440381	-0.36418	-0.333689	-0.241542	-0.273608	-0.254398	0.219802	0.371475	0.381328	0.138121	-0.0408459	0.0202383	-0.159541	-0.0809448	-0.120477	-0.117817	-0.130871	-0.0760679	0.527484	0.612879	0.4797	-0.0256249	-0.0698882	-0.0279054	-0.10704	-0.112783	-0.123274	0.00478937	0.0275119	-0.00563896	-0.03568	0.00172099	-0.0770201
Omipalisib	0.00723272	0.272011	0.208608	-0.401435	-0.340422	-0.291624	-0.336749	-0.403447	-0.102084	-0.279409	0.0302329	0.0707236	0.122678	-0.0582845	-0.0694422	-0.222054	-0.168138	-0.174345	-0.230478	-0.0593436	-0.235207	-0.0148605	0.141619	0.0298443	0.413298	0.35873	0.323942	-0.00866587	-0.030414	-0.126487	0.149687	0.0633373	0.0241533	-0.0265163	2.15961e-07	-0.0873241
OTX 015	-0.217522	0.00195638	0.0854741	-0.411755	-0.325089	-0.291332	-0.445104	-0.321416	-0.293897	-0.398083	0.122175	0.0893512	0.0897216	-0.186906	-0.149911	-0.0577919	-0.130379	-0.165083	-0.165872	-0.071659	-0.201783	-0.0767329	0.0946971	0.0598692	-0.023448	-0.0992036	-0.0879253	-0.0702199	-0.073081	-0.0715053	0.0304766	0.127317	0.0266619	-0.108036	-0.0102415	-0.00130592
P 22077	-0.370069	0.00740762	-0.0143973	-0.490638	-0.409977	-0.329403	-0.324914	-0.401756	-0.289496	-0.19044	0.0398527	0.0774284	0.0173319	-0.209172	-0.159123	-0.15028	-0.137817	-0.138975	-0.212916	-0.189419	-0.0944178	-0.0747378	0.0521598	0.168589	0.0300205	0.0664056	0.00445765	-0.0511048	-0.0752164	-0.0356178	0.0605591	0.045549	0.000870971	-0.0585684	-0.0140563	-0.0503999
PD 98059	-0.0416244	0.148586	0.0885641	-0.520343	-0.409539	-0.481222	-0.425689	-0.481834	-0.515124	-0.299232	0.0183101	-0.0349197	0.151249	0.0665195	-0.0247374	-0.0955015	-0.072792	-0.165995	-0.0499347	-0.0934079	-0.095206	-0.0342695	0.210141	0.0984656	0.103185	0.0416928	0.125368	0.0218935	-0.0303933	-0.131712	-0.00721461	0.0825353	0.0492186	-0.0533024	-0.0505865	-0.0217065
PDD 00017273	-0.148084	0.0827047	0.0850077	-0.512647	-0.421316	-0.476907	-0.351033	-0.384936	-0.480406	-0.138464	0.232599	0.0852409	0.114919	-0.12097	-0.073925	-0.0885803	-0.0970533	-0.170453	-0.0422745	-0.0659693	-0.164591	0.0209034	0.196176	0.102333	0.200067	0.0856866	-0.0319482	-0.0331092	-0.0999915	-0.0812495	0.053676	0.083261	-0.0218516	-0.0806275	-0.0131026	-0.0344983
PF 06409577	-0.268332	0.0814221	0.0790025	-0.402718	-0.269527	-0.232797	-0.230027	-0.283957	-0.199535	-0.188925	0.0795564	0.135876	0.0818398	-0.0565111	-0.102029	-0.103605	-0.15161	-0.185625	-0.150379	-0.189936	-0.213803	-0.121216	0.153121	0.0653865	0.0782023	-0.0147197	0.00775408	0.00561866	-0.037463	-0.133495	0.0731436	0.102293	-0.00530724	-0.0646844	0.0108225	-0.0819959
PF 06551600 malonate	-0.352666	-0.055442	-0.0215685	-0.0732241	-0.0108409	0.00699951	0.884387	0.866896	0.866343	0.987931	0.993733	0.989797	0.0653372	-0.145527	-0.156734	-0.0462647	-0.152546	-0.154665	-0.0957725	-0.0163876	-0.152768	-0.0109935	0.160707	0.0837117	0.217129	0.0426672	0.0109676	-0.0728115	-0.155678	-0.0801922	-0.0176844	-0.0521	-0.0701163	-0.189638	0.0115066	0.0370902
PFI 3	-0.184698	0.0152784	0.108999	-0.356018	-0.306753	-0.441664	-0.38138	-0.268478	-0.430674	-0.228687	0.0877478	-0.0061476	0.0518396	-0.16299	-0.0309444	-0.0663141	-0.211266	-0.14464	-0.184886	-0.221857	-0.157571	-0.105305	0.0528494	0.062283	0.0842976	0.0156945	-0.0155904	-0.0559769	0.00188685	-0.0777872	0.0821207	0.0204008	-0.0641039	-0.0620722	-0.0105525	-0.0709248
PFI 4	0.0384243	0.210007	0.0380745	-0.376307	-0.436825	-0.246818	-0.298824	-0.198603	-0.307132	-0.0570161	0.173481	0.133253	0.229255	0.169131	-0.0664865	-0.117743	-0.0498115	-0.216537	-0.0800088	-0.0390971	-0.153433	0.272654	0.375758	0.374946	0.192479	-0.0115684	-0.00771218	-0.104055	-0.145913	-0.0940828	-0.0818507	-0.0048926	0.00704918	-0.150101	-0.0245675	0.0299583
PI 103 hydrochloride	-0.116164	0.165202	0.151064	-0.45586	-0.217259	-0.300252	-0.292148	-0.365492	-0.160036	-0.0667234	0.00758253	0.0346347	0.0823078	-0.158433	-0.150576	-0.133482	-0.145674	-0.179369	-0.0924473	-0.10693	-0.139246	0.0322581	0.18221	0.173392	-0.0159844	-0.0137453	0.0347267	-0.0768335	-0.174254	-0.0257285	-0.0654723	-0.0383959	-0.0461498	-0.0634612	-0.0703858	-0.0196332
PJ 34 hydrochloride	-0.103046	0.144359	0.0963182	-0.386394	-0.3278	-0.280983	-0.185281	-0.259791	-0.227783	-0.105465	0.13197	0.10623	0.115609	-0.0934572	-0.110674	-0.179172	-0.188261	-0.153753	-0.215601	-0.198852	-0.157596	-0.140428	0.0400414	0.0754851	0.276112	-0.0724383	-0.0390801	-0.0186588	-0.0670894	-0.0354312	0.0374841	0.0285278	0.130365	-0.0788031	-0.0810836	0.000601451
PRIMA-1MET	-0.325963	-0.068181	-0.00270778	-0.535705	-0.235362	-0.34086	-0.339373	-0.2416	-0.34943	-0.284365	0.082763	0.03411	0.0682683	-0.106314	-0.188458	-0.132324	-0.178556	-0.139123	-0.187547	-0.214591	-0.187645	-0.118408	0.0700417	0.0638347	-0.157254	-0.152755	-0.146411	-0.161525	-0.0873033	-0.124953	-0.0466681	-0.0340422	-0.0333787	-0.140129	0.00590891	-0.0319275
PRT 4165	-0.16712	0.0400568	0.0794107	-0.381933	-0.422687	-0.366629	-0.34016	-0.480989	-0.4133	-0.348701	0.0249857	0.0175522	0.103195	-0.1256	-0.0130132	-0.162005	-0.15932	-0.150034	-0.148359	-0.181487	-0.191561	-0.0246635	0.0812487	0.000878561	0.0637104	0.0476429	0.0446575	-0.00995127	-0.105859	-0.12232	0.0588798	0.0143469	-0.00731827	-0.0694529	-0.0190942	-0.078036
Pyridone 6	-0.0392049	0.0757668	0.103081	-0.402689	-0.270897	-0.313808	-0.341997	-0.383595	-0.273754	-0.148346	0.183247	0.205839	0.162875	0.00614954	-0.0448854	-0.16331	-0.196093	-0.174517	-0.238828	-0.182965	-0.162005	-0.0382351	0.0823078	0.050879	0.293756	0.0553968	-0.0666333	-0.106543	-0.115748	-0.109901	0.0192398	-0.010905	0.0596469	-0.0730395	-0.0653686	-0.0420863
Raphin 1	-0.192947	0.0890888	-0.0143099	-0.233788	-0.433356	-0.244428	-0.330599	-0.266437	-0.536929	-0.237578	0.150831	0.0611038	0.0490317	-0.220256	-0.172793	-0.186364	-0.163138	-0.205281	-0.168679	-0.175157	-0.122423	-0.10725	0.0602387	0.106027	0.143696	-0.00742193	-0.070987	-0.0982292	-0.115686	-0.121512	-0.0162746	-0.0838825	-0.0539866	-0.0605794	-0.0391008	-0.0857899
Remdesivir	-0.11456	0.114275	0.0866984	-0.487081	-0.41913	-0.469387	-0.354065	-0.503726	-0.49606	-0.430616	0.0391531	-0.103016	0.164279	0.0234403	-0.0678412	-0.151413	-0.133999	-0.224838	-0.205453	-0.177694	-0.296538	-0.16198	0.0708052	-0.0463386	0.239105	-0.0103244	-0.0871167	-0.0290871	-0.0241943	-0.12825	0.0805036	0.0670691	-0.0221004	-0.0678565	-0.000186374	-0.122465
Resveratrol	0.0139666	0.134506	0.0964057	-0.346836	-0.43904	-0.323748	-0.402048	-0.588964	-0.454141	-0.472477	-0.104736	-0.0893155	0.185929	-0.0148851	0.0151398	-0.199295	-0.135945	-0.0745161	0.34465	0.317457	0.289699	0.900467	0.939679	0.924876	0.331737	0.219265	-0.00628166	-0.15234	-0.176991	-0.100551	0.0407391	-0.059916	-0.0667162	-0.0773311	-0.0747603	-0.0404484
RG 108	-0.296812	0.0119843	0.0848036	-0.420879	-0.458455	-0.203238	-0.335991	-0.257225	-0.267836	-0.213003	0.0783612	0.0980673	0.0763964	-0.106462	-0.0667328	-0.0950089	-0.143679	-0.119886	-0.171586	-0.173236	-0.179024	-0.0896148	0.15051	0.0745984	-0.130136	-0.137745	0.032384	-0.0758177	-0.143156	-0.0854582	-0.0329226	0.0505869	0.027118	-0.08013	-0.098167	-0.0232199
RGFP 966	-0.00407788	0.0371125	0.124886	-0.37829	-0.347302	-0.359021	-0.337536	-0.315148	-0.396159	-0.07474	0.174122	0.0666717	0.19258	0.0601648	-0.0148851	-0.126536	-0.120674	-0.123679	-0.118704	-0.134935	-0.160108	-0.0297128	0.128589	0.0374798	0.137911	-0.0930669	-0.0512707	-0.0561427	-0.147261	-0.141021	0.113779	-0.00843781	0.0321559	-0.0973585	-0.0487828	-0.0562879
RN 1 dihydrochloride	-0.197816	-0.00288269	0.124245	-0.637034	-0.424406	-0.50568	-0.436592	-0.391116	-0.572785	-0.270577	0.0184559	0.0623865	0.0936133	-0.144763	0.0148442	-0.158482	-0.0658215	-0.182423	-0.219936	-0.120428	-0.174024	0.463813	0.536868	0.537041	0.193287	0.00466497	-0.017249	-0.0751957	-0.118692	-0.14666	0.0262265	-0.052867	-0.0641661	-0.0506902	-0.101588	-0.0508353
Ro 3306	-0.128757	-0.0293227	0.0963766	-0.419014	-0.377269	-0.376861	-0.197524	-0.185601	-0.20283	0.0295916	0.180565	0.22502	0.104106	-0.200502	-0.113654	-0.164098	-0.18932	-0.0982355	-0.187522	-0.17464	-0.154541	-0.0231857	0.127505	0.178097	0.0559566	0.0481405	0.0477466	-0.178028	-0.154165	-0.0498609	-0.0357215	-0.0361776	0.0506491	-0.105568	-0.116287	0.0138908
Rucaparib camsylate	-0.332027	0.000557134	0.0679835	-0.812173	-0.583542	-0.496555	-0.525881	-0.480872	-0.514571	-0.481776	-0.0672773	-0.105057	0.0559036	-0.1473	-0.230429	-0.140921	-0.136487	-0.22698	-0.13097	-0.159591	-0.240651	-0.231365	0.0663963	0.0141545	0.0641458	-0.101837	-0.150578	0.0149896	-0.0134965	-0.147282	0.0494467	0.0905587	0.00789921	-0.0621136	-0.0588379	-0.0876972
Ruxolitinib	-0.133304	0.128997	0.164852	-0.391378	-0.336341	-0.300252	-0.212595	-0.421521	-0.293518	0.187444	0.40599	0.373224	0.147161	0.0484652	-0.0403779	-0.138285	-0.0494913	-0.230724	-0.148359	-0.118925	-0.26873	-0.164886	0.120338	-0.0036535	-0.0560598	-0.040635	-0.0394118	-0.0228467	0.00132708	-0.0806068	0.0286729	0.0812085	-0.0162331	-0.0130611	-0.0377118	-0.164946
Ryuvidine	-0.103279	0.0469656	0.0476652	-0.425893	-0.311126	-0.411522	-0.28489	-0.398929	-0.439186	-0.256817	0.0080781	0.00667885	0.104648	-0.129147	-0.100994	-0.230256	-0.169837	-0.126142	-0.221192	-0.270872	-0.206438	-0.229222	-0.0790975	0.00518894	0.196231	0.0165653	0.0179544	-0.070448	-0.0599989	-0.150765	0.0598335	0.0472076	0.0876769	-0.118858	-0.0416924	-0.0595014
SAHA	-0.253815	0.0334395	0.0184559	-0.530662	-0.370535	-0.271684	-0.413796	-0.451517	-0.356368	-0.451546	0.0130921	0.0388033	0.0217654	-0.13198	-0.102053	-0.14964	-0.128876	-0.2724	-0.177005	-0.199394	-0.192325	-0.0519298	0.0500169	0.036002	-0.0281957	0.00433326	0.0924246	0.0276363	-0.0898119	-0.0587965	-0.0329848	0.00601257	-0.0179125	-0.10362	-0.0259773	-0.0940828
Sal 003	-0.371876	-0.139105	0.0506969	-0.255272	-0.546841	-0.453849	-0.370681	-0.391845	-0.484079	0.0503179	0.318449	0.292126	0.0432434	-0.101068	-0.132078	-0.213778	-0.152275	-0.123802	-0.202276	-0.233852	-0.18496	-0.149985	0.0363222	0.0242285	-0.0583196	-0.1563	-0.108098	-0.194759	-0.111809	-0.0995768	-0.12995	-0.138139	-0.0656381	-0.109383	-0.117427	-0.0178917
Salubrinal	-0.140126	0.0809848	0.131358	-0.793546	-0.556869	-0.584038	-0.820627	-1.09237	-1.05832	-0.88164	-0.349139	-0.451051	0.157505	-0.139862	-0.0412646	-0.0855753	-0.132374	-0.148162	-0.189887	-0.179074	-0.234764	0.927068	0.941206	0.935985	-0.00698656	-0.0632124	0.128913	-0.170564	-0.163121	-0.0632746	-0.0750506	-0.0305384	-0.027242	-0.122279	-0.105983	-0.0346434
Santacruzamate A	-0.209534	0.0727642	0.0372291	-0.332785	-0.131235	-0.244282	-0.254369	-0.315994	-0.244078	0.287199	0.443653	0.436044	0.132481	-0.092472	-0.136019	-0.222695	-0.213975	-0.129911	-0.164591	-0.168261	-0.109369	0.726451	0.78086	0.809826	0.251731	0.158623	-0.0230126	-0.0591282	-0.15941	-0.102148	-0.0174563	-0.0347678	0.0438282	-0.176576	-0.103309	0.0154872
SB 747651A dihydrochloride	-0.356426	-0.0148346	0.0441962	-0.472418	-0.320541	-0.418547	-0.407994	-0.35045	-0.488772	-0.268769	-0.0145139	0.00221874	0.0855591	-0.148408	-0.116733	-0.199911	-0.238705	-0.1473	-0.203089	-0.198458	-0.164074	-0.0861911	0.0357064	0.0982193	0.180101	-0.0184515	-0.0254383	-0.0601233	-0.0902058	-0.0980219	0.049882	0.0801097	0.0363439	-0.112659	-0.0138282	-0.143591
Sephin 1	0.0715107	0.23945	0.0293875	-0.462449	-0.266058	-0.402543	-0.22685	-0.125667	-0.480464	0.937704	0.959334	0.944555	0.162382	0.0806083	-0.157423	-0.182571	-0.187177	-0.0947626	-0.0913143	-0.0263138	0.0528741	0.842314	0.864654	0.863447	0.270307	0.206224	-0.10534	-0.0817885	-0.108056	-0.092362	-0.0651405	0.00238443	0.039972	-0.127731	-0.127586	-0.0183064
SGC 0946	-0.208164	0.0740177	0.0638149	-0.50635	-0.490929	-0.407441	-0.473322	-0.434551	-0.368786	-0.132459	0.225166	0.164153	0.0447459	-0.203803	-0.165379	-0.139788	-0.219911	-0.192793	-0.196734	-0.225059	-0.156857	-0.15363	0.0494996	0.0470366	0.153999	0.000580719	0.0777462	-0.175664	-0.269623	-0.254841	-0.123398	0.0519967	-0.111373	-0.0166893	-0.122942	-0.135506
SGC 6870	-0.161523	0.0603459	0.0556817	-0.578732	-0.406245	-0.515066	-0.474605	-0.476091	-0.560134	-0.496205	-0.011045	0.00414271	0.0908793	-0.100477	-0.175773	-0.114615	-0.120452	-0.192497	-0.194837	-0.205872	-0.25405	-0.170625	0.0603618	0.0206078	0.108306	0.055231	-0.0111952	-0.0379191	-0.0900814	-0.0710907	0.0500064	0.068852	0.0422318	-0.125492	-0.0844008	-0.0766677
SGC 6870N	-0.197029	0.0461493	0.0146662	-0.47029	-0.594328	-0.513463	-0.476587	-0.781477	-0.433443	-0.32369	0.0605791	-0.00104617	0.112924	-0.0967577	-0.177029	-0.166808	-0.158803	-0.117053	-0.209345	-0.222054	-0.118753	-0.148876	0.0674062	0.091766	0.128105	0.014264	-0.017021	-0.059916	-0.218642	-0.0941035	-0.00750486	-0.0233443	-0.0101586	-0.145499	-0.0889619	-0.0625697
SGC 707	-0.10634	0.134331	0.196918	-0.461924	-0.462478	-0.439973	0.0764372	0.053612	0.0602876	0.600689	0.682225	0.681554	0.160929	-0.041905	0.0348197	-0.241192	-0.174	-0.164	-0.188409	-0.231611	-0.16533	-0.0600825	0.102333	0.114278	0.187482	-0.0235516	0.0166897	-0.111145	-0.0992036	-0.0321763	-0.0469376	0.00791994	0.0369244	-0.100448	-0.146888	-0.0500889
SGC SMARCA-BRDVIII	-0.183998	0.0640772	0.0925578	-0.420559	-0.375345	-0.43012	-0.488014	-0.38788	-0.389746	-0.338353	-0.0120361	0.0316613	0.131766	-0.144123	-0.131044	-0.148605	-0.194074	-0.158556	-0.190157	-0.216315	-0.167448	-0.125576	0.016322	0.101175	0.107497	0.126135	-0.0237175	-0.18008	-0.122175	-0.14214	-0.00445722	-0.0723139	0.0218935	-0.188062	-0.0370276	-0.0730188
SGC-CBP30	-0.209972	0.0253355	0.0502888	-0.636247	-0.419363	-0.330686	-0.28626	-0.42945	-0.315906	-0.308852	0.0564979	0.0633193	0.0878743	-0.108137	-0.0446883	-0.250995	-0.220256	-0.160576	-0.228557	-0.247917	-0.19097	-0.110452	0.129894	0.156988	0.171663	-0.00159617	0.0792182	-0.148837	-0.252913	-0.100033	-0.111125	-0.104242	-0.0418789	-0.115375	-0.130136	-0.0540488
SMER 3	-0.310513	-0.123189	-0.0139309	-0.710932	-0.466384	-0.344037	-0.417498	-0.457814	-0.551184	0.352118	0.503179	0.591594	0.0152629	-0.192005	-0.0769053	-0.23171	-0.267202	-0.168064	-0.279173	-0.280552	-0.217719	-0.217695	0.0305093	-0.00776683	0.157731	-0.0594806	0.0138079	-0.0447815	-0.0220589	-0.132769	0.0934198	0.0412989	-0.0220796	-0.127151	-0.0426046	-0.131525
SMIP 004	-0.0634585	0.137101	0.0286587	-0.609516	-0.3192	-0.368437	-0.330074	-0.385461	-0.32095	-0.284044	0.0472571	-0.0741569	0.118687	-0.0469297	-0.0761664	-0.231045	-0.24299	-0.222695	-0.248803	-0.242966	-0.233828	-0.21698	0.170831	0.0144994	0.289112	0.103019	0.00870776	-0.172057	-0.123129	-0.0898949	-0.113737	-0.00949516	-0.032197	-0.142658	-0.148339	-0.0373179
Sodium 4-Phenylbutyrate	-0.0751481	0.109873	0.129113	-0.45449	-0.373538	-0.33328	-0.29588	-0.441576	-0.286551	-0.157004	0.175959	0.0669632	0.150584	0.0293271	-0.064319	-0.161216	-0.171734	-0.207547	-0.208433	-0.205995	-0.174295	-0.126832	0.0734654	0.10184	0.269105	0.101796	0.0165446	-0.0438485	-0.0854582	-0.144379	0.085272	-0.0189076	-0.0376081	-0.156694	-0.0604343	-0.126612
Spautin 1	-0.112024	0.065768	0.223125	-0.456269	-0.305908	-0.269236	-0.138901	-0.194696	-0.136657	0.355821	0.467061	0.490003	0.156816	0.0192285	0.0334158	-0.187374	-0.107546	-0.207103	-0.31203	-0.326489	-0.33442	-0.133753	0.0919138	0.0312975	-0.00078761	-0.11836	-0.0154453	-0.0985402	-0.10702	-0.0845667	0.0195922	-0.0205662	0.0238216	-0.284861	-0.0275322	-0.0493218
Tasquinimod	-0.218134	0.00845706	0.0479567	-0.517107	-0.358962	-0.417848	-0.149571	-0.225013	-0.216268	-0.153681	0.280232	0.229159	0.0911502	-0.133704	-0.138063	-0.217621	-0.187768	-0.250527	-0.215576	-0.183483	-0.0878167	0.984138	0.99298	0.99468	0.0533236	0.119646	-0.0473315	-0.191193	-0.293983	-0.189078	-0.208566	-0.235705	-0.211386	-0.205394	-0.134594	-0.0705102
TC JL 37	-0.145519	0.0786819	0.117132	-0.52661	-0.33331	-0.422628	-0.2976	-0.349547	-0.355639	-0.31783	0.150568	0.0884475	0.0827511	-0.0600825	-0.20533	-0.177005	-0.149295	-0.13863	-0.160133	-0.214271	-0.145305	-0.0695654	0.16418	0.0820122	0.141664	0.0725631	-0.0355141	-0.0297091	-0.126093	-0.227516	-0.0955962	-0.155036	-0.21547	-0.144856	-0.180308	-0.17525
TC-E 5002	-0.292731	0.0736679	0.0929367	-0.577916	-0.502065	-0.406187	-0.438224	-0.356368	-0.381904	-0.266874	0.152813	0.144155	0.0809777	-0.114615	-0.0190477	-0.154541	-0.155182	-0.152202	-0.141019	-0.186266	-0.214419	-0.158039	0.0476031	0.0128984	0.154953	0.0420245	0.0561017	-0.084152	-0.133744	-0.11834	0.0560602	-0.0527634	-0.0458595	-0.193784	-0.145582	-0.172015
TC-S 7009	-0.151699	0.04338	0.133194	-0.461457	-0.362227	-0.300107	-0.320279	-0.383741	-0.263201	0.0961433	0.342469	0.288773	0.138146	-0.0575209	0.0839334	-0.225527	-0.166635	-0.215207	-0.212473	-0.192251	-0.209099	-0.195527	0.0149427	0.0348197	0.0984992	-0.103081	-0.00304743	-0.125575	-0.15827	-0.103848	-0.167848	-0.155575	-0.113219	-0.209893	-0.201186	-0.111353
TGX 221	-0.136802	0.101099	-0.0113365	-0.834299	-0.431578	-0.471369	-0.441664	-0.370098	-0.525998	-0.231951	0.164532	0.169254	0.135239	-0.113851	-0.149295	-0.236759	-0.183433	-0.143876	-0.263779	-0.247522	-0.276193	-0.133014	0.0421843	0.0791304	0.209313	0.0314303	-0.0918022	-0.241365	-0.213397	-0.329746	-0.197433	-0.171456	-0.349359	-0.178422	-0.141954	-0.230501
TP 064	-0.243145	-0.000259095	0.154504	-0.564244	-0.353045	-0.497546	-0.422162	-0.419363	-0.533023	-0.419043	0.108533	0.084891	0.121372	-0.0940237	-0.170945	-0.181537	-0.172251	-0.153458	-0.229862	-0.244567	-0.170748	-0.0797132	0.110436	0.138269	0.194552	-0.0416509	-0.0212503	-0.261206	-0.195484	-0.291869	-0.17697	-0.00787804	-0.144711	-0.198698	-0.138118	-0.229796
TP 238	-0.29827	0.0217499	-0.0123276	-0.435426	-0.213236	-0.254456	-0.338877	-0.0757894	-0.351033	-0.261773	0.0917124	-0.0159715	0.0555834	-0.16996	-0.264296	-0.260675	-0.230207	-0.282153	-0.605481	-0.549175	-0.659176	0.343541	0.476474	0.408	0.0811255	0.0602896	0.0860391	0.0242155	-0.205228	-0.151159	-0.0387484	0.130862	-0.0668199	-0.0349336	-0.33269	-0.203839
TP 472	-0.249413	0.0457121	0.15532	-0.361382	-0.295355	-0.141816	-0.220757	-0.356747	-0.156654	-0.12214	0.0427387	0.145904	0.141963	-0.0539495	-0.151192	-0.202793	-0.268877	-0.168335	-0.223212	-0.231759	-0.110822	-0.10225	0.111963	0.101815	0.102666	-0.0201515	-0.0443254	-0.109673	-0.182008	-0.0917815	-0.10787	-0.106273	0.0115481	-0.308185	-0.128643	-0.160488
TP 472N	-0.0558792	0.112118	0.115354	-0.914319	-0.597826	-0.488772	-0.560571	-0.551505	-0.535734	-0.319317	-0.0378639	-0.0144556	0.162924	-0.0470775	-0.0444174	-0.221882	-0.200158	-0.248853	-0.281833	-0.229099	-0.333681	-0.14331	0.0175043	-0.0237029	0.258552	0.0920307	0.031762	-0.149293	-0.230791	-0.264212	-0.110233	-0.110358	-0.0726871	-0.266637	-0.0996805	-0.245781
Triptolide	-0.0106077	0.296877	0.2319	-0.62482	-0.440935	-0.438312	-0.588935	-0.559638	-0.523782	-0.367649	-0.00673062	-0.00259118	0.20258	0.0407557	-0.000648545	-0.246143	-0.213138	-0.219591	-0.237276	-0.241833	-0.239838	-0.150133	0.0445981	0.00563229	0.250715	0.105299	0.0939588	-0.192582	-0.1829	-0.161732	-0.107808	-0.133992	-0.0579257	-0.183397	-0.196293	-0.246423
UNC 0638	-0.325147	-0.0380971	0.0812472	-0.569141	-0.477286	-0.542031	-0.430616	-0.453587	-0.500782	-0.304363	0.0514548	0.0102061	0.0371596	-0.152571	-0.113531	-0.187276	-0.152793	-0.206291	-0.164788	-0.206586	-0.254641	-0.183483	0.0928005	-0.00722495	0.0240496	-0.00910125	0.0614506	-0.29021	-0.303437	-0.273873	-0.218953	-0.237426	-0.133681	-0.362731	-0.0783677	-0.193287
UNC 0642	-0.26737	-0.0729617	0.0722978	-0.577041	-0.445075	-0.408956	-0.479589	-0.421491	-0.378698	-0.347448	0.121971	0.131095	0.102825	-0.146389	-0.0166339	-0.223286	-0.20868	-0.155674	-0.248606	-0.262449	-0.188458	-0.201931	0.0562238	0.0980961	0.246942	0.0118591	0.0495503	-0.188622	-0.261123	-0.205788	-0.153647	-0.109425	-0.107642	-0.259298	-0.199071	-0.183107
UNC 1999	-0.155867	0.0913626	0.0900799	-0.608612	0.254463	-0.520138	-0.658985	-0.730784	-0.598788	-0.779991	-0.358379	-0.293314	0.0799925	-0.116117	-0.0625949	-0.188606	-0.217892	-0.172276	-0.233311	-0.190601	-0.158532	-0.162916	0.0134402	0.0437114	0.247108	0.0396403	0.0152592	-0.187378	-0.251586	-0.248683	-0.156528	-0.177261	-0.0954926	-0.209644	-0.195256	-0.266637
UNC 2327	-0.150125	0.0319236	0.0589758	-0.539349	-0.642369	-0.567276	-0.449214	-0.466734	-0.494369	-0.409773	0.0230909	-0.0552379	0.103022	-0.0999104	0.0127259	-0.20134	-0.22267	-0.157842	-0.227645	-0.239419	-0.14028	-0.179443	0.0462976	0.0935394	0.0838	0.0800267	0.0737863	-0.0742005	-0.0416094	-0.175291	0.0516443	0.0183068	-0.0498609	-0.273147	-0.133785	-0.284343
UNC 2400	-0.140971	0.0339934	0.139316	-0.520401	-0.51323	-0.514367	-0.474401	-0.494165	-0.497634	-0.461632	-0.0549173	-0.055646	0.111274	-0.0848611	0.0193762	-0.310085	-0.251119	-0.201463	-0.264912	-0.300651	-0.275602	-0.257375	-0.00505745	0.0300906	0.0707594	0.0339597	0.00709065	-0.288448	-0.300576	-0.242443	-0.19706	-0.230169	-0.159742	-0.279388	-0.218497	-0.225028
Valproic acid, sodium salt	-0.175981	0.109145	0.119931	-0.513171	-0.386364	-0.378086	-0.449156	-0.390591	-0.394089	-0.26944	0.050522	0.167272	0.144451	-0.0898365	-0.0600579	-0.223163	-0.210133	-0.201906	-0.189862	-0.264444	-0.206635	-0.196537	0.0191299	-0.00636288	0.0729156	-0.00242546	0.122196	-0.165091	-0.276153	-0.260874	-0.226686	-0.120268	-0.168366	-0.299228	-0.208318	-0.248683
Veliparib dihydrochloride	-0.216822	-0.0431403	0.0456538	-0.72096	-0.437816	-0.551184	-0.420296	-0.560833	-0.542322	-0.353657	0.0500264	0.031224	0.093564	-0.0890729	-0.180896	-0.256537	-0.240503	-0.228606	-0.365454	-0.341834	-0.2657	-0.477943	-0.197079	-0.217276	-0.00447795	0.0475186	-0.0598745	-0.186321	-0.221586	-0.304494	-0.122362	-0.0603514	-0.205	-0.293341	-0.243168	-0.222581
VH 298	-0.19353	0.11582	0.137538	-0.688806	-0.579198	-0.521888	-0.618261	-0.60112	-0.54276	-0.295151	-0.0389425	-0.0359399	0.127357	-0.0672501	-0.151857	-0.174813	-0.160995	-0.206562	-0.201192	-0.170748	-0.249961	-0.108507	0.0719875	0.0101397	0.252789	0.0568481	0.0125018	-0.0704273	-0.0824312	-0.0805031	-0.0479535	-0.0673382	0.018058	-0.333437	-0.251482	-0.190343
WDR5 0103	-0.112024	-0.0313049	0.180361	-0.446211	-0.447232	-0.374238	-0.354502	-0.492562	-0.365376	-0.358059	-0.0188574	-0.0461428	0.0848694	-0.0688264	-0.00207713	-0.100107	-0.102176	-0.17395	-0.152349	-0.144467	-0.164418	-0.0528411	0.141052	0.0611254	0.0345609	0.0523906	-0.0299786	-0.284861	-0.289464	-0.252996	-0.198014	-0.225878	-0.22538	-0.298482	-0.220425	-0.265601
WM 1119	-0.263697	0.0581887	0.0257436	-0.615579	-0.526668	-0.480551	-0.501511	-0.477782	-0.431811	-0.317976	0.0460619	0.0391531	0.000115008	-0.154763	-0.194394	-0.26868	-0.250035	-0.255478	-0.27969	-0.293483	-0.233458	-0.208039	0.0559283	0.136249	0.0344572	0.0316998	0.0210849	-0.260584	-0.30209	-0.160281	-0.212588	-0.16876	-0.13789	-0.361529	-0.180764	-0.261599
WM 3835	-0.10736	0.0493559	0.105355	-0.603831	-0.529904	-0.552496	-0.515882	-0.563923	-0.56678	-0.517748	-0.00177495	-0.0408082	0.141668	-0.0854522	-0.0875704	-0.214394	-0.213187	-0.262843	-0.207177	-0.219838	-0.255872	-0.190823	0.0194501	-0.0100575	0.13022	0.0451965	0.000788042	-0.12516	-0.200481	-0.12033	-0.0901022	-0.115789	-0.0358459	-0.371729	-0.149334	-0.283451
WM 8014	-0.0935132	0.156165	0.117132	-0.368145	-0.44522	-0.427467	-0.431782	-0.49501	-0.478831	-0.1345	0.252072	0.290289	0.139476	-0.00493429	-0.0275699	-0.197965	-0.264321	-0.27368	-0.464224	-0.382474	-0.431169	-0.11262	0.0388345	0.039869	0.334743	0.0963638	-0.014699	-0.246817	-0.313886	-0.108865	-0.154248	-0.152714	-0.164925	-0.385454	-0.237488	-0.29531
WS 383	-0.0968656	-0.0263784	0.0778073	-0.623129	-0.416273	-0.522937	-0.493145	-0.448602	-0.407382	-0.375083	-0.00384467	-0.0342492	0.162555	0.0774063	-0.0411907	-0.230182	-0.224246	-0.253631	-0.231907	-0.230429	-0.322154	-0.110083	0.0523322	0.0146964	0.0615128	-0.0975451	-0.0447815	-0.154082	-0.262429	-0.289754	-0.32618	-0.279574	-0.431127	-0.434071	-0.236161	-0.25849
XAV 939	-0.271801	-0.00964572	0.00341393	-0.61794	-0.522237	-0.63683	-0.568529	-0.505271	-0.514425	-0.379368	-0.0701341	-0.0188283	0.0496474	-0.161118	-0.152497	-0.264	-0.247375	-0.252917	-0.326784	-0.280109	-0.32203	-0.314493	-0.0763388	-0.0988759	-0.0243809	-0.0728322	-0.0694114	0.0120457	-0.112161	-0.133412	-0.0363642	-0.069515	0.0356597	-0.395862	-0.343824	-0.396152
XY1	0.00778659	-0.0480376	0.103052	-0.529321	-0.32506	-0.436067	0.119697	0.159955	0.271691	0.804717	0.849173	0.838445	0.241299	0.0683914	-0.0630382	-0.248064	-0.223163	-0.261513	-0.291833	-0.282917	-0.207719	-0.226439	0.0189575	0.0194994	0.0760047	0.0332962	-0.0654723	-0.10447	-0.151449	-0.0789068	-0.105693	-0.0866606	-0.0517475	-0.534042	-0.496392	-0.475162
ZM 447439	-0.201955	0.0736679	0.101624	-0.624761	-0.590101	-0.385461	-0.517981	-0.538445	-0.494894	-0.279118	0.0232075	0.0452457	0.12088	-0.131462	-0.102078	-0.222793	-0.278631	-0.201266	-0.208532	-0.260404	-0.201709	-0.195478	-0.0100329	-0.0225206	0.128229	0.046399	0.0853964	-0.25227	-0.317535	-0.304805	-0.545673	-0.449724	-0.530787	-0.756126	-0.58778	-0.637372

## Sheet: Fig. 3B
[Minnelide, nM]	Kitra-SRS				NCC-CDS-X1C1				ECD1				TOPCDS				Rh-4				A-673				WT MEFs				NCC-CDS#2
0	261	256	256	207	292	285	266	300	592	570	545	573	1347	1273	1428	1350	1320	1285	1178	1167	665	780	483	705	1091	977	980	1047	12021	12542	10211	10138
1	260	242	233	232	312	291	308	321	736	671	667	686	1503	1548	1577	1402	1286	1442	1200	1130	957	782	783	695	980	988	1012	1001	9300	6855	8455	7293
10	248	266	245	192	377	346	311	381	621	650	560	577	1418	1327	1502	1366	1257	1395	1395	1401	772	840	806	690	903	956	965	1175	5418	4965	4764	4820
20	130	121	103	133	365	368	336	391	501	527	460	431	1032	1003	1028	971	1350	1268	1352	1305	570	583	738	648	647	761	803	773	933	881	529	798
30	47	50	61	41	331	363	342	350	328	385	407	395	981	935	888	832	1425	1292	1138	1192	512	592	572	628	627	642	672	781	122	126	60	110
40	16	27	25	16	296	318	311	342	253	285	251	276	662	730	733	580	1100	1061	1216	1083	622	461	496	533	553	540	607	638	21	46	36	23
50	1	20	17	15	233	272	271	291	161	181	172	198	482	497	468	415	891	1071	1090	1050	368	538	506	512	463	501	518	510	50	35	27	54
60	0	0	3	5	161	175	163	195	88	73	112	75	236	255	273	183	860	757	935	873	530	531	502	425	355	376	420	431	53	44	66	26
70	0	0	0	0	90	113	108	122	46	40	51	37	131	132	143	128	612	761	843	797	395	411	455	398	311	390	461	447	135	73	55	62
80	0	0	0	0	57	58	76	91	18	7	20	0	71	91	96	65	586	576	558	575	283	330	355	288	245	283	357	333	92	84	21	43
100	0	0	0	0	11	13	17	17	0	0	0	0	0	17	0	13	316	248	351	326	197	215	218	170	186	170	207	241	101	102	19	101
200	0	0	0	0	0	0	0	0	0	0	0	0	0	0	0	0	38	36	41	83	128	100	100	83	18	11	1	21	111	36	45	1

## Sheet: Fig. 3E
ECD1	Control	25nM Minnelide, 48h		Table Analyzed	ECD1 CC3
	0.724638	41.6667
	0.628931	88.8889		Column B	25nM Minnelide, 48h
	0	100		vs.	vs.
	2	43.75		Column A	Control
	0	13.3333
	0	11.7647		Mann Whitney test
	0	31.4286		P value	<0.0001
	0.678733	68.4211		Exact or approximate P value?	Exact
	2.50896	82.5		P value summary	****
		63.1068		Significantly different (P < 0.05)?	Yes
				One- or two-tailed P value?	Two-tailed
				Sum of ranks in column A,B	45 , 145
				Mann-Whitney U	0
				Difference between medians
				Median of column A	0.6289, n=9
				Median of column B	53.43, n=10
				Difference: Actual	52.8
				Difference: Hodges-Lehmann	52.17
CDS#2	Control	25nM Minnelide, 48h		Table Analyzed	CDS2 CC3
	0	13.7931
	0	7.40741		Column B	25nM Minnelide, 48h
	0	0		vs.	vs.
	0	10.3448		Column A	Control
	2.43902	2.63158
	0	5		Mann Whitney test
	0	11.1111		P value	0.0003
	0	26.3158		Exact or approximate P value?	Exact
	0	38.4615		P value summary	***
	2.7027	9.09091		Significantly different (P < 0.05)?	Yes
				One- or two-tailed P value?	Two-tailed
				Sum of ranks in column A,B	62 , 148
				Mann-Whitney U	7
				Difference between medians
				Median of column A	0.000, n=10
				Median of column B	9.718, n=10
				Difference: Actual	9.718
				Difference: Hodges-Lehmann	9.091
X1C1	Control	70nM Minnelide, 48h		Table Analyzed	X1C1 CC3
	3.57143	0
	3.7037	0		Column B	25nM Minnelide, 48h
	0	4.34783		vs.	vs.
	0	15		Column A	Control
	0	0
	0	5.55556		Mann Whitney test
	0	40		P value	0.0712
	0	0		Exact or approximate P value?	Exact
	0	0		P value summary	ns
	0	8.33333		Significantly different (P < 0.05)?	No
				One- or two-tailed P value?	Two-tailed
				Sum of ranks in column A,B	85 , 125
				Mann-Whitney U	30
				Difference between medians
				Median of column A	0.000, n=10
				Median of column B	2.174, n=10
				Difference: Actual	2.174
				Difference: Hodges-Lehmann	0.3221

## Sheet: Fig. 4D
	0	6	10	12	14	16	18	24	26
B-actin	22563.7	19549.6	21771.2	19092.9	22391.2	21496.6	20722.4	20824.9	20340.3
p-RPB1 ser5	13225	10310.9	14039.3	12961.6	16623.4	15982.3	12219.1	7769.91	5194.84
	0.586121	0.52742	0.644858	0.678873	0.742411	0.743481	0.589656	0.373107	0.255397

## Sheet: Fig. 4E
	Kitra NT	Minn	Minn+ epoxo	X1C1 NT	Minn	Minn+ epoxo	CDS#2 NT	Minn	Minn+ epoxo
B-actin	21841.6	20383.4	20716.1	26877.7	25662.2	23918.3	21429.4	23683.9	20630
p-RPB1 ser5	16400.2	2936.77	10069.2	17965.3	4963.67	10960.2	19131.4	5629.08	10904.6
	0.750869	0.144077	0.486056	0.668411	0.193424	0.458235	0.892764	0.237676	0.52858

## Sheet: Fig. 4G
	ECD1				ECD1 XPB C342T				Kitra-SRS				Kitra XPB C342T				X1C1				X1C1 XPB C342T
0	1	1	1	1	1	1	1	1	1	1	1	1	1	1	1	1	1	1	1	1	1	1	1	1
1	1.02562	1.14121	1.1711	1.1161	1.14851	1.06847	1.02985	0.95303	0.915371	1.03702	1.02402	1.01527	0.940835	1.02381	1.01903	1.08618	1.17774	1.12367	1.29077	1.13899	1.03492	1.13843	1.11012	1.12243
10	1.06056	1.16874	1.19238	1.08983	1.18812	1.14252	1.05027	0.925758	0.556267	0.512415	0.541306	0.639409	0.837295	1.02625	0.810297	0.807499	1.17026	1.2209	1.39415	1.19622	1.09219	1.17842	1.14093	1.06174
20	0.631211	0.827709	0.83156	0.766949	0.825908	0.839968	0.723488	0.689394	0.247941	0.290293	0.211335	0.281281	0.540412	0.611111	0.604924	0.62507	1.0751	1.12732	1.15939	1.19058	1.12534	1.17623	1.09422	1.13734
30	0.314441	0.399645	0.413121	0.387288	0.64934	0.726911	0.645719	0.532576	0.10979	0.0690745	0.0701249	0.0778325	0.367142	0.410867	0.384443	0.481813	0.835129	0.989973	0.918769	0.914858	1.04374	1.18831	1.02683	1.09345
40	0.164596	0.214032	0.22695	0.19322	0.771452	0.642516	0.667714	0.520455	0.0539799	0.0555305	0.0509126	0.0743842	0.27047	0.259463	0.274203	0.26357	0.56164	0.692799	0.647692	0.662814	1.06473	1.14524	1.05009	1.08379
50	0.0745342	0.0976909	0.117908	0.0915254	0.695545	0.648885	0.616654	0.504545	0.0622141	0.0505643	0.0456292	0.0497537	0.229794	0.25641	0.350308	0.367655	0.3845	0.420237	0.477231	0.434734	0.976069	1.08482	0.923474	1.01911
60	0.015528	0.0319716	0.0363475	0.038983	0.662541	0.666401	0.699136	0.515909	0.0439158	0.0478555	0.0148895	0.0541872	0.309562	0.293651	0.252378	0.334639	0.272292	0.272258	0.312308	0.29236	1.03786	1.05427	0.951103	1.03528
70	0	0.0142096	0	0.00423729	0.801155	0.639331	0.642577	0.530303	0.031107	0.0297968	0.0326609	0.0384236	0.21289	0.233211	0.235031	0.233352	0.187911	0.182315	0.217231	0.210601	1.0153	1.0301	0.98708	0.97564
80	0	0	0	0	0.653465	0.640924	0.66143	0.54697	0.0462031	0.0316027	0.0441883	0.0522167	0.22187	0.310134	0.277001	0.311696	0.128965	0.110909	0.136308	0.128841	0.978227	0.981762	0.947327	0.963881
100	0	0	0	0	0.682343	0.68949	0.630793	0.581061	0.0233303	0.0189616	0.0336215	0.0344828	0.18542	0.299756	0.238948	0.283156	0.086774	0.099666	0.086462	0.101776	0.880149	0.956054	0.867024	0.860563
200	0	0	0	0	0.588284	0.601115	0.515318	0.496212	0.0173833	0.0112867	0	0.0152709	0.12467	0.216728	0.205932	0.202015	0.060443	0.043452	0.055385	0.069918	0.777756	0.840475	0.796263	0.810584

## Sheet: Fig. 4H
CDS#2	Control	25nM Minnelide, 48h	Control	25nM Minnelide, 48h	Table Analyzed	CDS#2 yH2A.X Summary
	14	14	8.35714	12.8485
	1	14	8.67857	15.2727	Group B	25nM Minnelide, 48h
	26	12	8.04762	15.3462	vs.	vs.
	3	47	9.21053	10	Group A	Control
	0	3
	2	2			Mann Whitney test
	1	2			P value	0.0286
	4	0			Exact or approximate P value?	Exact
	3	15			P value summary	*
	6	17			Significantly different (P < 0.05)?	Yes
	6	29			One- or two-tailed P value?	Two-tailed
	7	36			Sum of ranks in group A,B	10 , 26
	0	8			Mann-Whitney U	0
	10	12
	15	5			Difference between medians
	31	8			Median of group A	8.518, n=4
	5	14			Median of group B	14.06, n=4
	10	9			Difference: Actual	5.543
	9	18			Difference: Hodges-Lehmann	5.432
	3	10
	10	14
	5	22
	6	6
	6	11
	3	50
	10	0
	5	0
	5	20
	9	31
	0	10
	16	16
	11	32
	4	10
	16	12
	5	12
	8	18
	6	0
	0	0
	0	7
	11	6
	5	28
	5	26
	4	8
	11	16
	0	1
	0	0
	1	5
	3	7
	3	1
	7	25
	52	12
	17	13
	9	41
	19	23
	2	22
	6	5
	0	16
	0	7
	4	4
	4	14
	6	36
	5	49
	6	50
	4	0
	8	4
	5	17
	33	42
	7	7
	7	0
	4	3
	1	25
	4	3
	1	30
	5	20
	12	14
	11	8
	3	2
	14	5
	29	1
	3	1
	0	10
	4	2
	3	3
	8	4
	12	8
	11	7
	17	18
	40	8
	0	12
	0	0
	0	4
	1	28
	0	16
	60	28
	20	2
	33	1
	2	10
	1	25
	1
	2
	1
	28

## Sheet: Fig. 4I
Control	Minnelide	Control	Minnelide
1.32155	0.189782	0.832982	0.202005		Table Analyzed	Kitra fiber Summary
1.12639	0.13345	0.946154	0.362114
0.774604	0.214258	1.12038	0.359805		Group B	Minnelide
1.00622	0.155853	1.015	0.390597		vs.	vs.
0.765798	0.151709				Group A	Control
1.31384	0.158119
0.738085	0.19153				Mann Whitney test
0.591038	0.19943				P value	0.0286
1.04073	0.0926572				Exact or approximate P value?	Exact
0.556138	0.0731675				P value summary	*
0.469049	0.131248				Significantly different (P < 0.05)?	Yes
0.889341	0.340067				One- or two-tailed P value?	Two-tailed
1.03322	0.234265				Sum of ranks in group A,B	26 , 10
0.491258	0.110787				Mann-Whitney U	0
0.767676	0.268
0.434667	0.0876067				Difference between medians
0.841102	0.119075				Median of group A	0.9806, n=4
0.580419	0.192113				Median of group B	0.3610, n=4
1.03542	0.175667				Difference: Actual	-0.6196
0.266317	0.167249				Difference: Hodges-Lehmann	-0.6419
1.04856	0.173595
0.381831	0.28108
1.39251	0.581908
1.07479	0.152033
1.64886	0.168609
1.53749	0.223452
1.07679	0.154105
0.889536	0.1982
0.785936	0.091427
1.09272	0.127881
1.20448	0.274281
1.10923	0.188682
1.0248	0.314685
0.925666	0.147759
0.78859	0.266058
0.812095	0.40799
0.687904	0.145299
0.642385	0.185897
1.26101	0.40922
0.80672	0.457977
0.852693	0.430199
0.743265	0.470214
0.930004	0.47656
1.15948	0.537684
1.11856	0.334693
0.773439	0.357096
1.3806	0.168609
1.68596	0.478308
1.25298	0.259777
0.491776	0.116809
0.696969	0.257446
1.03794	0.280562
1.01755	0.487891
1.23938	0.249676
1.31287	0.351528
1.17159	0.503496
1.0112	0.341621
1.04053	0.440429
1.14484	0.338254
0.724294	0.15281
1.0553	0.158896
1.12173	0.503496
1.16686	0.337542
1.58864	0.530432
0.995208	0.55044
1.13798	0.300893
0.814102	0.293382
1.31242	0.417702
1.42256	0.57634
1.26256	0.686739
1.12756	0.698134
1.39944	0.848678
0.947033	0.223517
0.974552	0.292217
0.685508	0.238474
1.21393	0.153134
1.26185	0.213481
0.881247	0.280303
0.739316	0.167249
0.81326	0.198523
0.78477	0.278554
0.753819	0.196063
0.778878	0.199495
0.751618	0.502849
0.951825	0.24605
0.910709	0.399119
0.75233	0.315009
0.746891	0.758093
0.627881	0.306138
0.798303	0.247474
0.774798	1.01282
0.932724	0.570447
0.888435	0.163494
0.807368	0.246374
0.705646	0.944897
0.660709	0.32893
0.454286	0.330678
0.624255	0.243331
0.837282	0.30426
1.8266	0.215359
1.32433	0.215941
1.26994	0.282828
1.54778	0.247733
1.11687	0.274993
1.43525	0.232711
0.914723	0.215423
1.30102	0.256928
	0.74987
	0.446257
	0.388759

## Sheet: Fig. 5D
ECD1		ECD1			ECD1 25nM Minn
	0	0	0	0	0	0	0
	2	0.0393883	0.0394301	0.035803	0.0345516	0.0386772	0.0396471
	4	0.0441911	0.0399593	0.0384101	0.0346738	0.0426	0.0426705
	8	0.0574596	0.0508784	0.0510142	0.0498561	0.0508885	0.0565026
	20	0.0830766	0.0710808	0.0687605	0.0824301	0.0865484	0.0948688
	24	0.08016	0.0676669	0.0682898	0.0924672	0.0932445	0.100731
	26	0.0833301	0.0678939	0.0696921	0.103291	0.103234	0.114444
	28	0.0951923	0.0787623	0.0797004	0.129831	0.120918	0.135914
	30	0.0963298	0.0770934	0.0760988	0.14179	0.132624	0.153392
	31	0.0999028	0.0827251	0.0840783	0.159569	0.146235	0.168605
	47	0.100339	0.0806923	0.0871251	0.289377	0.276595	0.322218
	49	0.0988082	0.0798261	0.0856434	0.366737	0.343279	0.417031
	72	0.104462	0.0853141	0.0911615	0.6387	0.610367	0.688526
X1C1		X1C1			X1C1 70nM Minn
	0	0	0	0	0	0	0
	2	0.110538	0.0990394	0.0890562	0.086936	0.101001	0.104373
	4	0.177743	0.165399	0.145937	0.148788	0.160293	0.171206
	8	0.238809	0.224349	0.198478	0.219503	0.236009	0.230869
	21	0.245667	0.217513	0.218061	0.292202	0.314404	0.325497
	23	0.25219	0.236731	0.241935	0.381493	0.385827	0.392458
	25	0.2267	0.211665	0.212934	0.403436	0.411252	0.423811
	27	0.217017	0.212231	0.218924	0.44901	0.464579	0.479264
	29	0.158766	0.159882	0.18997	0.508246	0.49535	0.502072
	48	0.236281	0.213892	0.221512	0.677515	0.677462	0.664891
	72	0.360894	0.319306	0.326473	0.818929	0.80064	0.839555

[truncated: 17 more sheets: Fig. 5G, Fig. 6B, Fig. 6E, Fig. 7A, Fig. 7B, Fig. 7C, Fig. S3A, Fig. S3B, Fig. S4B, Fig. S4C, Fig. S4E, Fig. S4F, Fig. S4G, Fig. S5C, Fig. S5E, Fig. S6A, Fig. S6C]
